# Supplementary material for: NAMPT orchestrates fibroblast cuproptosis and immune crosstalk during IPF progression
Source: Front Immunol. 2026 May 20;17:1726692. doi: 10.3389/fimmu.2026.1726692 (PMC13229641; doi:10.3389/fimmu.2026.1726692)
Supplement: Supplementary file 3 [file Table1.xlsx]

## Sheet: Fibros.markers
	p_val	avg_log2FC	pct.1	pct.2	p_val_adj	cluster	gene
COL1A1	8.1e-153	2.2046	0.886	0.719	1.83e-148	0	COL1A1
SPARC	8.17e-147	1.57566	0.935	0.836	1.84e-142	0	SPARC
COL3A1	1.04e-129	1.49079	0.905	0.71	2.35e-125	0	COL3A1
COL1A2	2.36e-104	1.22258	0.942	0.877	5.32e-100	0	COL1A2
MDK	5.31e-103	1.532	0.707	0.381	1.2e-98	0	MDK
TDO2	3.34e-101	2.49463	0.394	0.069	7.53e-97	0	TDO2
COL6A3	1.24e-89	1.1375	0.845	0.721	2.81e-85	0	COL6A3
POSTN	2.35e-88	1.97645	0.564	0.24	5.3e-84	0	POSTN
CTHRC1	1.74e-86	2.16526	0.555	0.243	3.92e-82	0	CTHRC1
SERPINE1	3.86e-79	1.76392	0.488	0.175	8.71e-75	0	SERPINE1
COL5A1	3.35e-69	1.38171	0.65	0.372	7.56e-65	0	COL5A1
THY1	3.27e-66	1.01391	0.741	0.497	7.38e-62	0	THY1
APOE	1.07e-64	1.17667	0.678	0.377	2.41e-60	0	APOE
TPM2	9.75e-64	1.1368	0.834	0.686	2.2e-59	0	TPM2
EGFL6	1.06e-62	2.2876	0.309	0.075	2.4e-58	0	EGFL6
MYL9	2.36e-54	1.04857	0.817	0.68	5.32e-50	0	MYL9
FN1	4.28e-54	1.09782	0.913	0.856	9.66e-50	0	FN1
MARCKSL1	6.84e-53	1.09571	0.487	0.223	1.54e-48	0	MARCKSL1
MOXD1	7.98e-53	1.14868	0.62	0.392	1.8e-48	0	MOXD1
COL5A2	5.75e-51	1.14318	0.666	0.457	1.3e-46	0	COL5A2
ENAH	1.04e-50	1.09522	0.558	0.299	2.35e-46	0	ENAH
PIEZO2	1.31e-50	1.3748	0.359	0.127	2.94e-46	0	PIEZO2
CERCAM	2.26e-50	1.1614	0.566	0.323	5.09e-46	0	CERCAM
RAB13	7.16e-50	1.05001	0.665	0.444	1.61e-45	0	RAB13
TNFSF13B	3.48e-49	1.31512	0.497	0.259	7.84e-45	0	TNFSF13B
ZMAT3	9.26e-49	1.28034	0.444	0.2	2.09e-44	0	ZMAT3
FAP	1.54e-48	1.25475	0.433	0.189	3.48e-44	0	FAP
SH3PXD2A	3.49e-48	1.22429	0.492	0.242	7.86e-44	0	SH3PXD2A
SGCA	1.75e-44	1.36322	0.319	0.112	3.95e-40	0	SGCA
SERINC5	1.91e-44	1.35089	0.336	0.122	4.3e-40	0	SERINC5
MAGED1	2.62e-43	1.19914	0.465	0.237	5.9e-39	0	MAGED1
A1BG	5.07e-42	1.27384	0.304	0.105	1.14e-37	0	A1BG
FRZB	4.77e-41	1.28624	0.319	0.116	1.08e-36	0	FRZB
GUCY1A3	2.54e-40	1.02591	0.491	0.253	5.72e-36	0	GUCY1A3
MMP14	1.27e-39	1.02025	0.584	0.371	2.87e-35	0	MMP14
TAGLN	2.98e-38	1.204	0.723	0.554	6.73e-34	0	TAGLN
PYCR1	5.04e-38	1.56418	0.328	0.138	1.14e-33	0	PYCR1
CSTA	1.09e-37	1.05039	0.464	0.238	2.45e-33	0	CSTA
CD4	4.12e-37	1.16265	0.364	0.157	9.3e-33	0	CD4
LRRC17	4.46e-37	1.33873	0.392	0.191	1.01e-32	0	LRRC17
ACTA2	1.65e-36	1.74553	0.561	0.37	3.72e-32	0	ACTA2
TNC	2.85e-36	1.43873	0.36	0.163	6.44e-32	0	TNC
KDELR3	1.18e-35	1.17604	0.472	0.279	2.65e-31	0	KDELR3
LXN	5.22e-35	1.08762	0.498	0.295	1.18e-30	0	LXN
PODNL1	4.61e-33	1.39157	0.262	0.097	1.04e-28	0	PODNL1
MXRA5	1.19e-32	1.233	0.424	0.234	2.69e-28	0	MXRA5
PLOD1	2.1e-31	1.10124	0.351	0.164	4.74e-27	0	PLOD1
SFTA1P	1.5e-30	1.02329	0.328	0.149	3.39e-26	0	SFTA1P
FSCN1	2.67e-30	1.04448	0.308	0.135	6.02e-26	0	FSCN1
NREP	3.77e-30	1.32273	0.267	0.105	8.51e-26	0	NREP
C12orf75	2.64e-29	1.0759	0.307	0.134	5.94e-25	0	C12orf75
PLOD2	1.41e-27	1.01892	0.339	0.165	3.18e-23	0	PLOD2
CPXM1	2.86e-27	1.00436	0.323	0.156	6.45e-23	0	CPXM1
IGKC	9.08e-22	2.77459	0.337	0.185	2.05e-17	0	IGKC
ISLR	7.29e-18	1.15376	0.51	0.391	1.64e-13	0	ISLR
LEPR	1.04e-182	2.71148	0.706	0.18	2.35e-178	1	LEPR
DIO2	4.74e-152	3.23544	0.546	0.115	1.07e-147	1	DIO2
PENK	2.28e-142	4.87663	0.337	0.025	5.14e-138	1	PENK
RPS4Y1	4.32e-138	2.30574	0.491	0.079	9.75e-134	1	RPS4Y1
TSC22D1	3.96e-136	1.70352	0.953	0.711	8.93e-132	1	TSC22D1
SPARCL1	5.32e-132	1.00302	0.999	0.936	1.2e-127	1	SPARCL1
PLPP3	6.19e-129	1.73405	0.877	0.51	1.4e-124	1	PLPP3
LTBP2	5.24e-127	1.72414	0.849	0.457	1.18e-122	1	LTBP2
GSN	7.71e-127	1.5117	0.985	0.829	1.74e-122	1	GSN
SCGB3A1	1.04e-126	1.27209	0.818	0.409	2.34e-122	1	SCGB3A1
DPT	1.18e-126	1.91577	0.852	0.485	2.66e-122	1	DPT
LTBP1	3.59e-125	1.49302	0.913	0.578	8.1e-121	1	LTBP1
INHBA	2.86e-119	2.61667	0.577	0.174	6.45e-115	1	INHBA
LTBP4	2.98e-114	1.30823	0.914	0.607	6.73e-110	1	LTBP4
ASPN	4.46e-114	1.62554	0.78	0.332	1.01e-109	1	ASPN
SSPN	6.03e-113	1.716	0.802	0.442	1.36e-108	1	SSPN
VCAN	1.84e-111	1.34798	0.936	0.66	4.16e-107	1	VCAN
COMP	2.7e-110	2.69143	0.571	0.18	6.1e-106	1	COMP
CXCL14	4.69e-109	2.54055	0.564	0.174	1.06e-104	1	CXCL14
DKK3	2.96e-107	1.2371	0.925	0.642	6.68e-103	1	DKK3
CLEC14A	5.68e-104	4.63227	0.275	0.026	1.28e-99	1	CLEC14A
APCDD1	1.97e-101	2.17376	0.608	0.225	4.45e-97	1	APCDD1
F2R	5.02e-101	2.2452	0.602	0.226	1.13e-96	1	F2R
TMEM100	1.21e-100	2.3293	0.533	0.168	2.73e-96	1	TMEM100
SCGB1A1	7.64e-97	1.8844	0.717	0.327	1.72e-92	1	SCGB1A1
TMEM204	6.7e-94	1.91758	0.607	0.232	1.51e-89	1	TMEM204
ITIH5	8.8e-94	1.64747	0.7	0.327	1.99e-89	1	ITIH5
ZBTB20	9.01e-94	1.68467	0.744	0.415	2.03e-89	1	ZBTB20
TIMP3	1.72e-93	1.09617	0.967	0.83	3.88e-89	1	TIMP3
APOD	1.98e-91	1.06923	0.845	0.51	4.47e-87	1	APOD
PLAC9	7.08e-91	1.02958	0.948	0.746	1.6e-86	1	PLAC9
CAV1	1.49e-88	1.32227	0.88	0.615	3.36e-84	1	CAV1
SPRY1	2.73e-88	1.39984	0.787	0.45	6.15e-84	1	SPRY1
TSPAN8	7.78e-88	1.67008	0.737	0.379	1.76e-83	1	TSPAN8
GFRA1	3.31e-84	2.38822	0.351	0.071	7.47e-80	1	GFRA1
ALDH2	3.61e-84	1.2283	0.876	0.612	8.13e-80	1	ALDH2
PLXDC1	2.94e-83	2.36982	0.419	0.113	6.64e-79	1	PLXDC1
GLUL	1.5e-82	1.09833	0.929	0.717	3.39e-78	1	GLUL
ALDH1A1	1.76e-79	1.10178	0.825	0.508	3.98e-75	1	ALDH1A1
ECM1	2.11e-76	1.36763	0.769	0.484	4.77e-72	1	ECM1
SYBU	4.09e-75	2.91775	0.287	0.053	9.24e-71	1	SYBU
ANGPTL1	1.65e-74	1.62762	0.618	0.298	3.73e-70	1	ANGPTL1
LHFP	8.43e-74	1.28458	0.791	0.503	1.9e-69	1	LHFP
NOVA1	2.07e-73	2.49987	0.325	0.072	4.67e-69	1	NOVA1
COL8A1	3.17e-73	1.40864	0.791	0.463	7.14e-69	1	COL8A1
BMP5	6.41e-72	1.69351	0.589	0.274	1.45e-67	1	BMP5
ABCA8	1.05e-71	1.38755	0.726	0.4	2.38e-67	1	ABCA8
PLEKHA5	1.44e-71	1.58135	0.624	0.315	3.24e-67	1	PLEKHA5
MTUS1	1.49e-71	1.8836	0.467	0.162	3.35e-67	1	MTUS1
CPE	1.51e-71	1.56724	0.638	0.311	3.4e-67	1	CPE
TCF4	2.31e-71	1.1555	0.808	0.544	5.22e-67	1	TCF4
FBLN2	4.06e-71	1.13605	0.825	0.55	9.15e-67	1	FBLN2
FGF14	9.54e-71	2.751	0.269	0.047	2.15e-66	1	FGF14
EZR	3.19e-70	1.36507	0.709	0.41	7.19e-66	1	EZR
FZD1	3.85e-68	1.82	0.472	0.175	8.69e-64	1	FZD1
CES1	1.65e-67	1.14122	0.867	0.618	3.73e-63	1	CES1
TNXB	4.21e-67	1.28385	0.729	0.421	9.49e-63	1	TNXB
PERP	1.02e-65	1.84887	0.408	0.129	2.31e-61	1	PERP
TCF21	1.79e-63	1.0928	0.877	0.623	4.03e-59	1	TCF21
JADE1	2.82e-63	1.36734	0.604	0.294	6.35e-59	1	JADE1
OMD	3.46e-63	1.6863	0.512	0.213	7.82e-59	1	OMD
BMP4	7.41e-63	1.92914	0.476	0.193	1.67e-58	1	BMP4
ABCA6	1.41e-62	1.3989	0.584	0.268	3.19e-58	1	ABCA6
TCF12	1.57e-60	1.69885	0.501	0.226	3.53e-56	1	TCF12
SAMHD1	2.5e-60	1.22876	0.719	0.45	5.64e-56	1	SAMHD1
ENTPD1	2.47e-59	1.847	0.453	0.182	5.56e-55	1	ENTPD1
ITM2A	2.39e-58	1.49393	0.405	0.13	5.4e-54	1	ITM2A
ARRDC3	4.02e-58	1.54535	0.558	0.274	9.07e-54	1	ARRDC3
MTRNR2L1	1.29e-57	2.17154	0.253	0.053	2.92e-53	1	MTRNR2L1
SDPR	1.78e-57	1.77958	0.441	0.169	4.01e-53	1	SDPR
FIBIN	2.98e-57	1.14547	0.629	0.321	6.73e-53	1	FIBIN
MATN2	5.4e-57	1.65546	0.432	0.161	1.22e-52	1	MATN2
PAPPA	1.91e-56	2.1538	0.445	0.185	4.31e-52	1	PAPPA
RUNX1T1	1.35e-55	1.43932	0.543	0.266	3.05e-51	1	RUNX1T1
SDC2	1.71e-55	1.14473	0.763	0.499	3.86e-51	1	SDC2
TGFBI	1.25e-54	2.10766	0.447	0.19	2.82e-50	1	TGFBI
COL13A1	2.96e-53	2.0753	0.343	0.112	6.68e-49	1	COL13A1
MGLL	4.43e-53	1.63772	0.352	0.112	1e-48	1	MGLL
CHN1	2.35e-52	1.64881	0.506	0.243	5.31e-48	1	CHN1
FKBP5	2.83e-52	1.20421	0.756	0.522	6.39e-48	1	FKBP5
TXNIP	3.98e-52	1.02553	0.814	0.597	8.98e-48	1	TXNIP
ABI3BP	1.4e-51	1.16753	0.712	0.471	3.16e-47	1	ABI3BP
TMEM47	3.29e-50	1.29488	0.549	0.28	7.43e-46	1	TMEM47
GLT8D2	1.31e-49	1.07822	0.691	0.447	2.96e-45	1	GLT8D2
IGFBP5	2.76e-49	1.30771	0.732	0.476	6.22e-45	1	IGFBP5
ERAP2	5.46e-49	1.88549	0.278	0.074	1.23e-44	1	ERAP2
RBMS3	7.8e-49	1.17326	0.618	0.358	1.76e-44	1	RBMS3
CCPG1	6.36e-46	1.07724	0.646	0.409	1.43e-41	1	CCPG1
OSR2	8.88e-46	1.2946	0.467	0.211	2e-41	1	OSR2
ST3GAL4	2.43e-45	1.05663	0.698	0.46	5.47e-41	1	ST3GAL4
CYGB	3.53e-45	1.24133	0.562	0.304	7.97e-41	1	CYGB
A4GALT	5.17e-44	1.3248	0.479	0.236	1.17e-39	1	A4GALT
DIO3OS	8.1e-44	1.3842	0.407	0.168	1.83e-39	1	DIO3OS
CD55	9.9e-44	1.40667	0.547	0.3	2.23e-39	1	CD55
PSIP1	1.35e-43	1.20337	0.564	0.322	3.05e-39	1	PSIP1
ISM1	1.32e-42	1.67446	0.327	0.12	2.99e-38	1	ISM1
LRRN4CL	2.43e-42	1.75979	0.33	0.121	5.48e-38	1	LRRN4CL
SFRP4	5.37e-42	1.33088	0.604	0.346	1.21e-37	1	SFRP4
PIK3R1	8.69e-42	1.05288	0.667	0.438	1.96e-37	1	PIK3R1
PDE3B	1.08e-41	1.84317	0.317	0.114	2.44e-37	1	PDE3B
FHL2	1.82e-41	1.32037	0.531	0.298	4.1e-37	1	FHL2
NFIX	1.98e-41	1.13822	0.547	0.314	4.47e-37	1	NFIX
TPPP3	3.15e-40	1.08714	0.641	0.392	7.12e-36	1	TPPP3
ECM2	3.67e-40	1.20296	0.546	0.313	8.27e-36	1	ECM2
PAM	5.95e-40	1.15525	0.581	0.367	1.34e-35	1	PAM
TNFRSF21	2.49e-39	2.09359	0.299	0.109	5.62e-35	1	TNFRSF21
TWIST2	2.94e-39	1.73123	0.389	0.176	6.62e-35	1	TWIST2
CPED1	3.57e-39	1.69799	0.328	0.128	8.05e-35	1	CPED1
NDNF	5.03e-39	1.59769	0.38	0.166	1.13e-34	1	NDNF
ZEB1	3.44e-38	1.43458	0.413	0.198	7.76e-34	1	ZEB1
WFDC1	7.84e-38	1.61249	0.287	0.099	1.77e-33	1	WFDC1
NEGR1	2.64e-37	1.37413	0.342	0.133	5.96e-33	1	NEGR1
AKR1C1	4.89e-37	1.24154	0.47	0.243	1.1e-32	1	AKR1C1
CCDC186	4.05e-36	1.35179	0.433	0.225	9.13e-32	1	CCDC186
IRS1	8.27e-36	1.61491	0.284	0.103	1.87e-31	1	IRS1
TBX2-AS1	2.44e-35	1.43184	0.308	0.118	5.51e-31	1	TBX2-AS1
ZFHX3	4.29e-35	1.09125	0.533	0.32	9.67e-31	1	ZFHX3
RP11-553L6.5	5.49e-35	1.22307	0.398	0.193	1.24e-30	1	RP11-553L6.5
C1QTNF2	5.82e-35	1.47625	0.435	0.232	1.31e-30	1	C1QTNF2
RERG	5.72e-34	1.13962	0.481	0.268	1.29e-29	1	RERG
CTSO	7.2e-34	1.17106	0.506	0.306	1.63e-29	1	CTSO
RP11-125O18.1	7.52e-34	1.63328	0.274	0.099	1.7e-29	1	RP11-125O18.1
NDUFA4L2	1.64e-32	1.32024	0.278	0.101	3.7e-28	1	NDUFA4L2
MAN1A1	7.18e-32	1.18854	0.49	0.302	1.62e-27	1	MAN1A1
RGN	7.18e-32	1.4574	0.354	0.165	1.62e-27	1	RGN
IL16	9.48e-32	1.48866	0.315	0.135	2.14e-27	1	IL16
FAT4	1.31e-31	1.52697	0.296	0.122	2.96e-27	1	FAT4
SCGB3A2	2.29e-31	1.25715	0.303	0.125	5.17e-27	1	SCGB3A2
PLEKHA1	3.22e-31	1.39455	0.357	0.17	7.27e-27	1	PLEKHA1
TRPS1	4.86e-31	1.40423	0.309	0.132	1.1e-26	1	TRPS1
CTDSPL	6.74e-31	1.38843	0.339	0.156	1.52e-26	1	CTDSPL
PLAGL1	9.1e-31	1.44053	0.439	0.249	2.05e-26	1	PLAGL1
PTN	6.08e-30	1.2832	0.396	0.203	1.37e-25	1	PTN
VSTM4	9.72e-30	1.34609	0.358	0.178	2.19e-25	1	VSTM4
HSD11B1	4.46e-29	1.14252	0.524	0.329	1.01e-24	1	HSD11B1
RRAS	6.32e-29	1.12966	0.444	0.258	1.42e-24	1	RRAS
PGRMC2	6.79e-29	1.00703	0.534	0.342	1.53e-24	1	PGRMC2
FAM13A	6.85e-28	1.20843	0.392	0.212	1.55e-23	1	FAM13A
CRYBG3	7.59e-28	1.55659	0.25	0.098	1.71e-23	1	CRYBG3
MCUR1	9.51e-28	1.17842	0.436	0.262	2.15e-23	1	MCUR1
ROBO2	1.26e-27	1.22083	0.342	0.163	2.85e-23	1	ROBO2
ETV1	1.49e-27	1.11051	0.386	0.202	3.37e-23	1	ETV1
NR3C1	1.92e-27	1.03413	0.481	0.294	4.32e-23	1	NR3C1
RHOJ	2.82e-27	1.52376	0.3	0.139	6.37e-23	1	RHOJ
SPRY2	5.75e-27	1.23427	0.325	0.151	1.3e-22	1	SPRY2
ANTXR2	8.4e-27	1.04613	0.42	0.24	1.89e-22	1	ANTXR2
CCND2	8.54e-27	1.0555	0.405	0.217	1.93e-22	1	CCND2
C1QTNF7	1.63e-26	1.23941	0.391	0.216	3.67e-22	1	C1QTNF7
RNF115	3.63e-25	1.10898	0.444	0.274	8.19e-21	1	RNF115
HOXB4	5.31e-24	1.29146	0.3	0.146	1.2e-19	1	HOXB4
PAPSS2	2.2e-23	1.08236	0.422	0.261	4.97e-19	1	PAPSS2
CEP126	3e-23	1.35675	0.268	0.122	6.78e-19	1	CEP126
TNFSF12	1.1e-22	1.11799	0.33	0.174	2.49e-18	1	TNFSF12
NFATC4	1.45e-22	1.41564	0.259	0.118	3.27e-18	1	NFATC4
KIAA0930	3.11e-22	1.61858	0.265	0.126	7.02e-18	1	KIAA0930
SGCD	4.84e-22	1.13192	0.367	0.212	1.09e-17	1	SGCD
TNFSF10	4.91e-22	1.14016	0.342	0.186	1.11e-17	1	TNFSF10
RSBN1L	5.48e-22	1.02337	0.407	0.248	1.24e-17	1	RSBN1L
GDF10	4.2e-21	1.0978	0.312	0.154	9.48e-17	1	GDF10
PTPRD	6.31e-21	1.29016	0.272	0.133	1.42e-16	1	PTPRD
PXK	1.37e-20	1.12855	0.308	0.162	3.09e-16	1	PXK
CAB39L	1.25e-19	1.02312	0.29	0.146	2.82e-15	1	CAB39L
ZC3H6	2.5e-19	1.17056	0.262	0.13	5.65e-15	1	ZC3H6
PRDM6	4.84e-19	1.11901	0.293	0.156	1.09e-14	1	PRDM6
SMARCD2	7.96e-18	1.02	0.321	0.186	1.8e-13	1	SMARCD2
TPBG	1.25e-17	1.01937	0.38	0.245	2.81e-13	1	TPBG
LDB2	1.42e-17	1.08138	0.336	0.201	3.21e-13	1	LDB2
ARHGAP18	1.44e-17	1.3831	0.26	0.135	3.25e-13	1	ARHGAP18
BOC	3.11e-17	1.20098	0.311	0.182	7.01e-13	1	BOC
CDKN1B	3.45e-17	1.03484	0.28	0.151	7.77e-13	1	CDKN1B
FBXO32	5.69e-17	1.26928	0.365	0.229	1.28e-12	1	FBXO32
KAZN	1.12e-16	1.01622	0.272	0.146	2.53e-12	1	KAZN
GPATCH2L	1.29e-15	1.16102	0.268	0.149	2.91e-11	1	GPATCH2L
PMEPA1	2.16e-15	1.00209	0.364	0.233	4.88e-11	1	PMEPA1
PDS5B	4.4e-15	1.03361	0.3	0.179	9.93e-11	1	PDS5B
PDCD7	7.77e-14	1.02682	0.293	0.179	1.75e-09	1	PDCD7
ADGRA2	1.66e-13	1.08474	0.281	0.17	3.74e-09	1	ADGRA2
SERPINE2	2.21e-13	1.00835	0.453	0.33	4.98e-09	1	SERPINE2
COL12A1	2.82e-13	1.05912	0.265	0.155	6.36e-09	1	COL12A1
OSBPL1A	8.87e-12	1.00818	0.28	0.177	2e-07	1	OSBPL1A
SFRP1	1.27e-189	5.66543	0.393	0.017	2.86e-185	2	SFRP1
PLA2G2A	3.14e-146	4.11768	0.677	0.174	7.08e-142	2	PLA2G2A
CADM3	1.08e-96	3.62317	0.343	0.047	2.44e-92	2	CADM3
IGF2	3.54e-131	3.24918	0.4	0.042	7.99e-127	2	IGF2
HAS1	6.51e-82	3.23076	0.332	0.054	1.47e-77	2	HAS1
PCOLCE2	4.3e-135	3.16711	0.466	0.064	9.69e-131	2	PCOLCE2
MFAP5	2.88e-126	3.11858	0.549	0.109	6.5e-122	2	MFAP5
RSPO3	8.94e-81	3.09072	0.385	0.079	2.02e-76	2	RSPO3
PI16	7.93e-104	3.00601	0.391	0.057	1.79e-99	2	PI16
LSP1	2.27e-70	2.85175	0.33	0.064	5.12e-66	2	LSP1
IGFBP6	9.62e-138	2.81829	0.932	0.589	2.17e-133	2	IGFBP6
SLPI	5.15e-85	2.70862	0.593	0.224	1.16e-80	2	SLPI
SMOC2	8.92e-66	2.68416	0.284	0.048	2.01e-61	2	SMOC2
NT5E	8.99e-51	2.57852	0.29	0.068	2.03e-46	2	NT5E
C3	5.51e-144	2.39029	0.912	0.475	1.24e-139	2	C3
UAP1	1.18e-58	2.30805	0.64	0.336	2.65e-54	2	UAP1
CFD	1.51e-120	2.28428	0.958	0.749	3.4e-116	2	CFD
ITM2A1	1.84e-67	2.26714	0.47	0.142	4.16e-63	2	ITM2A
2024-03-03	1.14e-44	2.25898	0.288	0.076	2.57e-40	2	2024-03-03
SCARA5	1.38e-95	2.21935	0.651	0.219	3.11e-91	2	SCARA5
SFRP2	4.98e-51	2.18376	0.804	0.563	1.12e-46	2	SFRP2
FGL2	5.79e-41	2.09051	0.358	0.124	1.31e-36	2	FGL2
CLU	2.09e-114	2.04898	0.905	0.564	4.71e-110	2	CLU
APOD1	2.84e-35	2.03488	0.754	0.552	6.4e-31	2	APOD
PROCR	9.72e-22	1.99981	0.305	0.146	2.19e-17	2	PROCR
ABLIM1	1.32e-47	1.98369	0.334	0.092	2.97e-43	2	ABLIM1
PTGIS	6.21e-45	1.98188	0.495	0.225	1.4e-40	2	PTGIS
GPRC5A	1.71e-47	1.95997	0.488	0.202	3.86e-43	2	GPRC5A
RAMP2	1.23e-29	1.90624	0.273	0.09	2.77e-25	2	RAMP2
EFEMP1	2.71e-111	1.89584	0.919	0.628	6.12e-107	2	EFEMP1
EBF1	4.28e-49	1.89386	0.411	0.138	9.66e-45	2	EBF1
PDGFRL	3.41e-46	1.8776	0.451	0.172	7.69e-42	2	PDGFRL
RP11-14N7.2	9.28e-30	1.86051	0.31	0.118	2.09e-25	2	RP11-14N7.2
MEDAG	9.42e-32	1.80051	0.435	0.208	2.13e-27	2	MEDAG
CTSH	6.5e-33	1.76936	0.338	0.128	1.47e-28	2	CTSH
F3	1.43e-37	1.76251	0.464	0.212	3.21e-33	2	F3
CYP1B1	2.43e-30	1.73851	0.554	0.312	5.49e-26	2	CYP1B1
BST1	1.33e-23	1.72305	0.255	0.098	3e-19	2	BST1
AOX1	5.43e-50	1.70598	0.459	0.167	1.22e-45	2	AOX1
CCDC80	6.3e-74	1.70258	0.895	0.723	1.42e-69	2	CCDC80
GSN1	1.04e-98	1.68969	0.982	0.842	2.35e-94	2	GSN
C1QTNF3	2.62e-47	1.64603	0.433	0.153	5.9e-43	2	C1QTNF3
MGST1	2.35e-64	1.62181	0.758	0.483	5.3e-60	2	MGST1
PHGDH	7.63e-31	1.61298	0.402	0.18	1.72e-26	2	PHGDH
PID1	1.15e-45	1.60457	0.477	0.187	2.6e-41	2	PID1
SRPX	1.02e-43	1.58692	0.703	0.462	2.3e-39	2	SRPX
WISP2	5.39e-51	1.54889	0.574	0.241	1.22e-46	2	WISP2
IFITM1	3.67e-23	1.52996	0.305	0.131	8.27e-19	2	IFITM1
GAS1	5.73e-22	1.51851	0.396	0.204	1.29e-17	2	GAS1
DHRS3	3.29e-12	1.50997	0.264	0.144	7.42e-08	2	DHRS3
ABCA9	1.72e-22	1.50913	0.273	0.107	3.89e-18	2	ABCA9
CXCL2	3.51e-13	1.48837	0.455	0.305	7.92e-09	2	CXCL2
NDRG1	4.94e-35	1.48182	0.49	0.238	1.11e-30	2	NDRG1
SFRP41	2.43e-09	1.46738	0.503	0.383	5.49e-05	2	SFRP4
F10	1.21e-33	1.46571	0.462	0.218	2.72e-29	2	F10
RARRES1	1.47e-31	1.45934	0.778	0.585	3.32e-27	2	RARRES1
PODN	6.89e-48	1.45842	0.727	0.463	1.55e-43	2	PODN
C16orf89	7.88e-25	1.43196	0.455	0.257	1.78e-20	2	C16orf89
ANG	8.05e-21	1.42273	0.36	0.183	1.82e-16	2	ANG
PLAT	1.04e-24	1.38393	0.431	0.221	2.35e-20	2	PLAT
IL33	4.59e-21	1.33542	0.314	0.142	1.04e-16	2	IL33
LRRN4CL1	3.66e-25	1.32154	0.33	0.138	8.26e-21	2	LRRN4CL
UGDH	7.59e-21	1.29847	0.523	0.353	1.71e-16	2	UGDH
SEMA3C	7.16e-12	1.29826	0.345	0.22	1.62e-07	2	SEMA3C
MT1A	2.67e-38	1.29555	0.607	0.313	6.02e-34	2	MT1A
CCDC109B	6.51e-22	1.28102	0.36	0.177	1.47e-17	2	CCDC109B
SLC43A3	4.74e-23	1.25907	0.378	0.184	1.07e-18	2	SLC43A3
CPE1	1.82e-39	1.25597	0.633	0.338	4.1e-35	2	CPE
C7	6.26e-26	1.22572	0.776	0.626	1.41e-21	2	C7
NEGR11	8.47e-23	1.20122	0.338	0.151	1.91e-18	2	NEGR1
CD551	7.34e-17	1.20104	0.49	0.329	1.66e-12	2	CD55
CD34	3.92e-15	1.20101	0.402	0.248	8.85e-11	2	CD34
PROS1	6.82e-18	1.19455	0.426	0.261	1.54e-13	2	PROS1
MYC	3.4e-40	1.16918	0.754	0.487	7.68e-36	2	MYC
HIGD1A	7.75e-18	1.16864	0.475	0.31	1.75e-13	2	HIGD1A
FBLN1	3.08e-77	1.15823	0.993	0.931	6.95e-73	2	FBLN1
ERRFI1	9.23e-31	1.129	0.549	0.296	2.08e-26	2	ERRFI1
DCN	3.75e-99	1.12708	1	0.982	8.46e-95	2	DCN
DBN1	7.8e-09	1.11791	0.354	0.252	0.000176025	2	DBN1
GPNMB	1.41e-35	1.11373	0.752	0.483	3.18e-31	2	GPNMB
TNFAIP2	4.26e-22	1.10948	0.402	0.198	9.61e-18	2	TNFAIP2
OAF	3.14e-15	1.09831	0.413	0.259	7.09e-11	2	OAF
CBR3	1.9e-16	1.09135	0.312	0.156	4.28e-12	2	CBR3
GGT5	3.73e-13	1.08597	0.433	0.289	8.42e-09	2	GGT5
BIN1	2.83e-13	1.08409	0.365	0.23	6.38e-09	2	BIN1
SOD2	1.78e-32	1.06593	0.875	0.716	4.01e-28	2	SOD2
OGN	4.26e-28	1.05585	0.668	0.443	9.6e-24	2	OGN
GSTM5	6.65e-15	1.05468	0.356	0.201	1.5e-10	2	GSTM5
CKB	6.63e-23	1.05161	0.492	0.283	1.5e-18	2	CKB
APOL3	8.76e-14	1.03826	0.299	0.159	1.98e-09	2	APOL3
OMD1	7.8e-24	1.03563	0.464	0.245	1.76e-19	2	OMD
PXDC1	3.37e-13	1.0315	0.356	0.216	7.6e-09	2	PXDC1
IGFBP7	2.06e-44	1.02963	0.956	0.88	4.66e-40	2	IGFBP7
CHRDL1	4.98e-17	1.02812	0.486	0.309	1.12e-12	2	CHRDL1
TXNIP1	1.13e-30	1.02366	0.789	0.619	2.54e-26	2	TXNIP
GNG11	1.49e-32	1.02356	0.695	0.469	3.36e-28	2	GNG11
TMEM159	8.47e-12	1.01758	0.286	0.159	1.91e-07	2	TMEM159
FAM198A	1.23e-09	1.01496	0.255	0.146	2.77e-05	2	FAM198A
CSF1	2.91e-09	1.01441	0.297	0.186	6.56e-05	2	CSF1
SQRDL	3.81e-14	1.01393	0.323	0.178	8.58e-10	2	SQRDL
GABARAPL1	2.18e-17	1.01002	0.563	0.395	4.92e-13	2	GABARAPL1
CLEC2B	3.57e-18	1.00387	0.547	0.373	8.05e-14	2	CLEC2B
TGFBR3	1.73e-13	1.00016	0.415	0.258	3.9e-09	2	TGFBR3
RGCC	1.9e-90	2.37386	0.957	0.763	4.28e-86	3	RGCC
GPX3	6.6e-90	2.25547	0.957	0.644	1.49e-85	3	GPX3
CDH13	2.11e-87	5.00987	0.31	0.032	4.76e-83	3	CDH13
ICAM1	3.66e-85	3.01854	0.794	0.386	8.25e-81	3	ICAM1
CYP4B1	9.43e-78	4.56977	0.342	0.048	2.13e-73	3	CYP4B1
NFKBIA	1.58e-77	2.20071	0.932	0.87	3.57e-73	3	NFKBIA
CCL2	1.28e-75	2.68098	0.854	0.484	2.89e-71	3	CCL2
SOD21	3.4e-75	2.09773	0.911	0.722	7.67e-71	3	SOD2
GADD45B	1.23e-71	2.34392	0.925	0.75	2.78e-67	3	GADD45B
IL6	1.31e-69	3.23386	0.609	0.2	2.96e-65	3	IL6
THBS1	1.88e-59	2.70325	0.754	0.459	4.24e-55	3	THBS1
PTX3	3.42e-57	4.40771	0.456	0.134	7.72e-53	3	PTX3
FIGF	7.39e-55	3.59313	0.381	0.092	1.67e-50	3	FIGF
SOCS3	3.54e-48	1.69698	0.868	0.73	7.99e-44	3	SOCS3
FMO2	2.76e-47	1.90784	0.719	0.406	6.22e-43	3	FMO2
NAMPT	1.82e-45	1.76171	0.808	0.634	4.11e-41	3	NAMPT
SAT1	2.33e-44	1.3797	0.947	0.922	5.25e-40	3	SAT1
LMCD1	3.03e-44	2.56914	0.687	0.454	6.84e-40	3	LMCD1
CXCL1	3.37e-44	3.26245	0.388	0.113	7.61e-40	3	CXCL1
PRELP	3.1e-43	1.98107	0.794	0.614	6.99e-39	3	PRELP
CXCL21	5.93e-43	2.5046	0.612	0.298	1.34e-38	3	CXCL2
CSRP2	5.02e-41	3.20751	0.438	0.162	1.13e-36	3	CSRP2
CEBPB	5.21e-41	1.4943	0.897	0.87	1.18e-36	3	CEBPB
IER3	3.18e-39	1.76459	0.808	0.639	7.18e-35	3	IER3
JUNB	6.97e-38	1.05803	0.957	0.943	1.57e-33	3	JUNB
CD14	1.82e-37	3.60407	0.288	0.073	4.11e-33	3	CD14
CYR61	2.76e-37	1.55832	0.918	0.777	6.23e-33	3	CYR61
CEBPD	2.49e-35	1.19685	0.897	0.843	5.62e-31	3	CEBPD
ADM	3e-35	2.7817	0.534	0.275	6.76e-31	3	ADM
SPINT2	3.7e-35	2.66812	0.52	0.269	8.35e-31	3	SPINT2
C11orf96	3.48e-34	1.69407	0.733	0.536	7.86e-30	3	C11orf96
SRGN	4.88e-34	1.80961	0.69	0.482	1.1e-29	3	SRGN
GPC3	5.43e-33	1.47883	0.701	0.485	1.23e-28	3	GPC3
NABP1	7.6e-33	2.88017	0.448	0.2	1.71e-28	3	NABP1
TNFAIP21	1.08e-32	2.69288	0.456	0.205	2.44e-28	3	TNFAIP2
MACF1	4.19e-32	2.28131	0.644	0.48	9.46e-28	3	MACF1
PPP1R14A	3.55e-30	1.71163	0.662	0.453	8e-26	3	PPP1R14A
GPM6B	3.78e-30	2.44788	0.477	0.239	8.53e-26	3	GPM6B
CCNL1	1.12e-28	1.23535	0.808	0.764	2.52e-24	3	CCNL1
FGFR4	2.27e-27	2.44863	0.384	0.158	5.11e-23	3	FGFR4
CXCL8	1.74e-26	2.97454	0.345	0.132	3.93e-22	3	CXCL8
SCN7A	4.24e-26	1.96885	0.644	0.49	9.57e-22	3	SCN7A
G0S2	8.18e-26	1.98776	0.651	0.48	1.85e-21	3	G0S2
IRF1	2.26e-25	1.53804	0.69	0.546	5.11e-21	3	IRF1
PTGIR	2.37e-24	2.82963	0.374	0.17	5.34e-20	3	PTGIR
ADAMTS4	8.02e-24	2.76139	0.331	0.133	1.81e-19	3	ADAMTS4
MAP3K8	1.15e-23	2.34495	0.445	0.242	2.59e-19	3	MAP3K8
CTGF	2.1e-23	1.19681	0.786	0.651	4.73e-19	3	CTGF
NFKBIZ	1.29e-22	1.75279	0.623	0.487	2.92e-18	3	NFKBIZ
LITAF	6.71e-22	1.39123	0.751	0.727	1.51e-17	3	LITAF
HES1	6.86e-22	1.91643	0.527	0.336	1.55e-17	3	HES1
CCBE1	6.94e-22	2.46377	0.356	0.166	1.57e-17	3	CCBE1
IER2	1.73e-20	1.26937	0.808	0.8	3.91e-16	3	IER2
XBP1	2.07e-20	1.6016	0.658	0.603	4.66e-16	3	XBP1
USP53	2.23e-20	2.27823	0.491	0.331	5.03e-16	3	USP53
HLA-E	2.54e-20	1.19261	0.73	0.764	5.74e-16	3	HLA-E
AOC3	2.65e-20	2.30045	0.47	0.298	5.97e-16	3	AOC3
RGS16	2.4e-19	2.23197	0.374	0.18	5.42e-15	3	RGS16
CH25H	2.76e-19	3.37496	0.327	0.153	6.22e-15	3	CH25H
EMP2	5.65e-19	1.29701	0.698	0.669	1.27e-14	3	EMP2
ZC3H12A	2.54e-18	2.2908	0.359	0.188	5.72e-14	3	ZC3H12A
SVEP1	3.2e-18	2.25566	0.381	0.21	7.22e-14	3	SVEP1
CRIM1	1.47e-17	2.73415	0.263	0.106	3.31e-13	3	CRIM1
TCF211	2.87e-17	1.01104	0.769	0.668	6.47e-13	3	TCF21
CDKN1A	1.06e-15	1.177	0.676	0.597	2.39e-11	3	CDKN1A
CITED2	1.61e-15	1.50549	0.594	0.511	3.62e-11	3	CITED2
FBP1	2.16e-15	2.46748	0.256	0.113	4.87e-11	3	FBP1
TNFRSF12A	2.55e-15	1.82534	0.463	0.313	5.75e-11	3	TNFRSF12A
NEDD9	6.54e-15	2.04944	0.427	0.275	1.48e-10	3	NEDD9
CXCL3	1.35e-14	2.57843	0.32	0.16	3.06e-10	3	CXCL3
HSPA1A	1.82e-14	1.25716	0.843	0.747	4.1e-10	3	HSPA1A
DST	2.21e-14	1.21329	0.68	0.653	4.98e-10	3	DST
SLIT2	5.98e-14	1.93937	0.477	0.375	1.35e-09	3	SLIT2
INMT	8.5e-14	1.60281	0.569	0.446	1.92e-09	3	INMT
MYC1	7.72e-13	1.10651	0.626	0.515	1.74e-08	3	MYC
MT1A1	9.1e-13	1.5364	0.477	0.343	2.05e-08	3	MT1A
PLAUR	1.25e-12	1.95177	0.463	0.363	2.82e-08	3	PLAUR
PTGS2	1.73e-12	2.23921	0.356	0.217	3.89e-08	3	PTGS2
SUN2	1.78e-12	1.98414	0.406	0.28	4e-08	3	SUN2
HSPA1B	2.07e-12	1.60551	0.665	0.608	4.68e-08	3	HSPA1B
FBLN5	5.85e-12	1.32249	0.626	0.619	1.32e-07	3	FBLN5
WSB1	6.15e-12	1.01737	0.726	0.777	1.39e-07	3	WSB1
LIMCH1	6.22e-12	1.13945	0.569	0.471	1.4e-07	3	LIMCH1
NPNT	7.67e-12	1.91315	0.327	0.196	1.73e-07	3	NPNT
CRISPLD2	1.83e-11	1.13924	0.655	0.623	4.13e-07	3	CRISPLD2
ARID5B	2.7e-11	1.03319	0.719	0.767	6.1e-07	3	ARID5B
MAOA	2.83e-11	2.02119	0.31	0.179	6.38e-07	3	MAOA
RGS2	6.41e-11	2.17131	0.509	0.448	1.45e-06	3	RGS2
SON	1.48e-10	1.01473	0.648	0.705	3.35e-06	3	SON
MAFF	1.96e-10	1.35995	0.509	0.424	4.42e-06	3	MAFF
BIRC3	2.09e-09	2.06685	0.32	0.209	4.72e-05	3	BIRC3
KLF10	5.29e-09	1.33312	0.516	0.454	0.00011942	3	KLF10
ALDH1A11	7.78e-09	1.43344	0.569	0.576	0.000175475	3	ALDH1A1
SFTPC	9.08e-09	1.95878	0.27	0.163	0.000204817	3	SFTPC
BTG3	1.05e-08	1.4056	0.534	0.512	0.000237539	3	BTG3
CTSC	1.23e-08	1.54043	0.544	0.509	0.000277888	3	CTSC
ARID5A	1.52e-08	1.99059	0.295	0.191	0.000343035	3	ARID5A
THUMPD3-AS1	2.63e-08	1.94535	0.331	0.229	0.000594334	3	THUMPD3-AS1
FIBIN1	7.02e-08	1.50646	0.452	0.379	0.00158341	3	FIBIN
SOX4	7.94e-08	1.47247	0.523	0.502	0.00179087	3	SOX4
C8orf4	1.28e-07	1.24923	0.573	0.511	0.00289059	3	C8orf4
MAP2K3	1.66e-07	2.00527	0.306	0.214	0.00373808	3	MAP2K3
CHIC2	4.75e-07	1.78153	0.395	0.33	0.0107133	3	CHIC2
LACTB	1.07e-06	2.01099	0.285	0.197	0.0242001	3	LACTB
IRS2	1.16e-06	1.66074	0.345	0.275	0.0262572	3	IRS2
MIR22HG	2.53e-06	1.7504	0.324	0.252	0.0571403	3	MIR22HG
PIM1	2.96e-06	1.40928	0.391	0.316	0.0666981	3	PIM1
GADD45A	7.18e-06	1.00359	0.573	0.59	0.161876	3	GADD45A
TNFAIP6	9.45e-06	1.76553	0.388	0.333	0.213107	3	TNFAIP6
LINC00152	1.22e-05	1.85667	0.331	0.268	0.276212	3	LINC00152
METTL7A	1.23e-05	1.12455	0.534	0.565	0.276967	3	METTL7A
C10orf10	1.23e-05	1.02063	0.569	0.501	0.278543	3	C10orf10
SLC25A25	1.33e-05	1.8335	0.253	0.175	0.300138	3	SLC25A25
LBH	1.75e-05	1.39377	0.452	0.437	0.394726	3	LBH
TRIB1	1.79e-05	1.30361	0.345	0.269	0.402945	3	TRIB1
ETS2	2.08e-05	1.49089	0.338	0.276	0.468297	3	ETS2
DDX21	2.77e-05	1.48209	0.434	0.412	0.624549	3	DDX21
TNFAIP3	5.46e-05	1.52213	0.335	0.273	1	3	TNFAIP3
MAMDC2	7.27e-05	1.14056	0.473	0.459	1	3	MAMDC2
DLC1	0.000118202	1.55063	0.317	0.265	1	3	DLC1
ARL4D	0.000132967	1.73597	0.331	0.287	1	3	ARL4D
IFRD1	0.000138997	1.24502	0.491	0.509	1	3	IFRD1
ADAMTS1	0.000190728	1.27658	0.434	0.412	1	3	ADAMTS1
CDC42EP4	0.000247163	1.72409	0.256	0.194	1	3	CDC42EP4
CRYAB	0.000324714	1.24877	0.516	0.553	1	3	CRYAB
PPM1K	0.000355052	1.67428	0.274	0.222	1	3	PPM1K
WTAP	0.000368698	1.05774	0.445	0.448	1	3	WTAP
FSTL3	0.000375398	1.61951	0.331	0.294	1	3	FSTL3
VGLL3	0.000468356	1.63866	0.27	0.218	1	3	VGLL3
CKB1	0.000638322	1.11001	0.352	0.309	1	3	CKB
ANGPTL4	0.000703328	1.56641	0.292	0.24	1	3	ANGPTL4
NDRG2	0.000772633	1.11245	0.359	0.318	1	3	NDRG2
HSD11B11	0.000784302	1.05623	0.399	0.367	1	3	HSD11B1
EIF1B	0.000992209	1.10113	0.552	0.636	1	3	EIF1B
TCEB1	0.00102683	1.33795	0.544	0.643	1	3	TCEB1
TMEM165	0.00162304	1.01787	0.52	0.605	1	3	TMEM165
PLEKHH2	0.00177052	1.27282	0.399	0.371	1	3	PLEKHH2
BAZ1A	0.00188756	1.50694	0.306	0.273	1	3	BAZ1A
ANGPT1	0.00207871	1.26683	0.349	0.319	1	3	ANGPT1
SFPQ	0.00324165	1.11442	0.463	0.498	1	3	SFPQ
PLK3	0.00370881	1.32071	0.391	0.399	1	3	PLK3
TOP1	0.00583396	1.23479	0.409	0.433	1	3	TOP1
TJP2	0.0066533	1.47539	0.256	0.219	1	3	TJP2
MYH10	0.0081399	1.16628	0.434	0.461	1	3	MYH10
PKIG	0.00941871	1.09617	0.434	0.468	1	3	PKIG
PTPRC	5.87e-224	5.72314	0.586	0.014	1.32e-219	4	PTPRC
CD37	1.5e-201	5.20071	0.576	0.017	3.38e-197	4	CD37
LCP1	1.61e-195	5.16482	0.556	0.016	3.63e-191	4	LCP1
CD53	1.02e-187	5.26456	0.566	0.018	2.31e-183	4	CD53
SAMSN1	8.67e-187	5.88576	0.616	0.024	1.95e-182	4	SAMSN1
HCST	2.35e-164	5.20642	0.586	0.026	5.31e-160	4	HCST
LAPTM5	9.36e-164	5.10183	0.808	0.063	2.11e-159	4	LAPTM5
ITGB2	1.41e-156	5.20488	0.475	0.015	3.17e-152	4	ITGB2
RAC2	2.64e-156	5.44225	0.424	0.011	5.96e-152	4	RAC2
FYB	3.56e-154	5.45117	0.404	0.01	8.03e-150	4	FYB
CYTIP	1.11e-150	5.78458	0.465	0.016	2.5e-146	4	CYTIP
CD84	1.54e-145	5.97789	0.323	0.005	3.48e-141	4	CD84
EVI2B	6.89e-141	5.23645	0.434	0.014	1.55e-136	4	EVI2B
IL2RG	1.52e-136	6.35331	0.263	0.003	3.43e-132	4	IL2RG
GMFG	3.56e-136	4.152	0.636	0.041	8.03e-132	4	GMFG
CYBB	5.95e-136	5.27118	0.424	0.014	1.34e-131	4	CYBB
KYNU	6.44e-133	5.45984	0.303	0.005	1.45e-128	4	KYNU
GPR183	1.97e-127	5.52353	0.495	0.025	4.45e-123	4	GPR183
CXCR4	2.56e-126	5.80898	0.758	0.074	5.78e-122	4	CXCR4
HAVCR2	2.17e-124	4.80301	0.313	0.007	4.89e-120	4	HAVCR2
FPR3	2.5e-121	5.083	0.303	0.006	5.63e-117	4	FPR3
RGS1	5.87e-120	5.72581	0.717	0.069	1.32e-115	4	RGS1
CORO1A	3.46e-119	4.84755	0.414	0.017	7.82e-115	4	CORO1A
LY86	3.04e-118	4.72364	0.323	0.008	6.86e-114	4	LY86
GNA15	6.52e-118	5.20727	0.283	0.005	1.47e-113	4	GNA15
SLA	1.65e-116	4.72142	0.394	0.015	3.72e-112	4	SLA
C1orf162	2.76e-111	4.3172	0.485	0.028	6.23e-107	4	C1orf162
GPR65	3.85e-109	6.64532	0.253	0.005	8.69e-105	4	GPR65
MS4A7	1.04e-105	4.75008	0.495	0.032	2.35e-101	4	MS4A7
C3AR1	2.93e-104	5.14854	0.273	0.006	6.61e-100	4	C3AR1
NCF2	2.36e-103	4.50176	0.313	0.01	5.32e-99	4	NCF2
LCP2	2.66e-103	4.94614	0.313	0.01	5.99e-99	4	LCP2
CD86	1.03e-101	4.22159	0.273	0.007	2.32e-97	4	CD86
PTPN6	9.92e-101	5.09312	0.253	0.005	2.24e-96	4	PTPN6
MNDA	2.84e-100	4.77188	0.323	0.012	6.4e-96	4	MNDA
MSR1	2.91e-100	4.36359	0.404	0.021	6.56e-96	4	MSR1
SPI1	3.48e-98	4.34534	0.394	0.02	7.84e-94	4	SPI1
CD163	6.31e-97	5.29686	0.354	0.016	1.42e-92	4	CD163
AIF1	4.88e-96	4.32057	0.566	0.05	1.1e-91	4	AIF1
ITGAM	1.03e-95	5.55865	0.253	0.006	2.32e-91	4	ITGAM
AIM1	6.21e-92	5.709	0.273	0.008	1.4e-87	4	AIM1
LILRB4	1.25e-91	5.19403	0.283	0.009	2.82e-87	4	LILRB4
SLC16A10	2.31e-91	5.05557	0.323	0.014	5.21e-87	4	SLC16A10
CD69	6.23e-91	6.99803	0.293	0.011	1.41e-86	4	CD69
LAIR1	1.12e-90	4.11756	0.343	0.016	2.52e-86	4	LAIR1
VSIG4	1.15e-90	5.42314	0.384	0.022	2.6e-86	4	VSIG4
FCGR3A	1.56e-90	4.41932	0.364	0.018	3.52e-86	4	FCGR3A
RHOH	1.31e-88	5.34713	0.283	0.01	2.96e-84	4	RHOH
RP11-1143G9.4	4.06e-87	4.42603	0.384	0.022	9.16e-83	4	RP11-1143G9.4
GPSM3	1.9e-86	3.85406	0.485	0.039	4.28e-82	4	GPSM3
MS4A6A	8.34e-86	5.19391	0.354	0.019	1.88e-81	4	MS4A6A
IGSF6	5.15e-85	4.90736	0.273	0.01	1.16e-80	4	IGSF6
CLEC7A	8.7e-85	4.77903	0.253	0.008	1.96e-80	4	CLEC7A
UCP2	2.46e-84	3.78884	0.434	0.03	5.56e-80	4	UCP2
HCLS1	5.14e-84	3.91982	0.333	0.016	1.16e-79	4	HCLS1
IFI30	1.11e-81	4.02764	0.293	0.012	2.51e-77	4	IFI30
CD52	1.2e-80	3.94212	0.677	0.092	2.7e-76	4	CD52
LST1	9.82e-80	4.55706	0.455	0.038	2.21e-75	4	LST1
LINC01272	1.95e-79	4.42142	0.303	0.014	4.39e-75	4	LINC01272
STXBP2	8.7e-79	4.13039	0.354	0.021	1.96e-74	4	STXBP2
ALOX5	7.51e-78	3.62044	0.273	0.011	1.69e-73	4	ALOX5
AREG	1.75e-76	4.31319	0.667	0.095	3.94e-72	4	AREG
FGR	6.46e-76	4.24365	0.293	0.014	1.46e-71	4	FGR
ALOX5AP	1.24e-75	4.117	0.616	0.081	2.79e-71	4	ALOX5AP
SLC11A1	2.65e-75	4.20991	0.323	0.018	5.98e-71	4	SLC11A1
KCNAB2	2.06e-74	3.977	0.273	0.012	4.65e-70	4	KCNAB2
HLA-DMB	7.54e-73	4.24691	0.384	0.029	1.7e-68	4	HLA-DMB
MRC1	1.83e-72	4.33292	0.343	0.022	4.14e-68	4	MRC1
FCER1G	2.23e-70	4.35139	0.717	0.132	5.02e-66	4	FCER1G
OLR1	2.94e-70	4.27873	0.313	0.018	6.63e-66	4	OLR1
HLA-DQB1	3.58e-70	4.47231	0.556	0.071	8.07e-66	4	HLA-DQB1
MS4A4A	1.35e-69	4.35565	0.384	0.03	3.05e-65	4	MS4A4A
CPM	9.65e-68	4.07061	0.414	0.037	2.18e-63	4	CPM
TREM2	5.41e-67	5.40365	0.303	0.019	1.22e-62	4	TREM2
TYROBP	2.72e-66	4.92103	0.717	0.15	6.14e-62	4	TYROBP
DUSP4	2.35e-65	4.86788	0.313	0.021	5.31e-61	4	DUSP4
SERPINA1	4.64e-64	4.27598	0.343	0.026	1.05e-59	4	SERPINA1
HLA-DQA1	3.7e-63	4.73314	0.545	0.076	8.35e-59	4	HLA-DQA1
HPGD	6.16e-63	3.84701	0.263	0.014	1.39e-58	4	HPGD
SYTL3	7.1e-63	4.42153	0.303	0.02	1.6e-58	4	SYTL3
BCL2A1	8.78e-63	3.85807	0.313	0.021	1.98e-58	4	BCL2A1
FCGR2A	5.6e-62	3.91183	0.343	0.027	1.26e-57	4	FCGR2A
C5AR1	3.28e-60	4.1538	0.293	0.019	7.41e-56	4	C5AR1
ARHGDIB	7.9e-57	2.63164	0.859	0.226	1.78e-52	4	ARHGDIB
RBM47	2.09e-56	3.50073	0.313	0.024	4.71e-52	4	RBM47
IL7R	3.32e-56	4.97139	0.313	0.025	7.49e-52	4	IL7R
C1QC	1.93e-55	4.49257	0.384	0.04	4.36e-51	4	C1QC
LYZ	8.67e-55	4.74183	0.606	0.116	1.96e-50	4	LYZ
UPP1	1.34e-54	3.24829	0.465	0.06	3.03e-50	4	UPP1
MARCO	2.93e-54	4.68954	0.354	0.034	6.61e-50	4	MARCO
HLA-DRB5	2.22e-52	3.94	0.505	0.076	5.02e-48	4	HLA-DRB5
ARRB2	1.24e-51	3.02933	0.444	0.057	2.79e-47	4	ARRB2
HLA-DMA	2.89e-51	3.57241	0.525	0.087	6.51e-47	4	HLA-DMA
SRGN1	1.14e-50	2.77722	0.98	0.485	2.56e-46	4	SRGN
MCEMP1	3.55e-50	4.12151	0.253	0.017	8.02e-46	4	MCEMP1
IQGAP2	6.93e-50	2.90264	0.404	0.047	1.56e-45	4	IQGAP2
TREM1	1.24e-47	3.39829	0.283	0.024	2.79e-43	4	TREM1
VAMP8	4.89e-46	2.92304	0.677	0.168	1.1e-41	4	VAMP8
S100A9	1.96e-45	3.72644	0.475	0.077	4.41e-41	4	S100A9
SMAP2	4.86e-42	3.15544	0.404	0.058	1.1e-37	4	SMAP2
S100A8	9.79e-42	3.24573	0.323	0.037	2.21e-37	4	S100A8
SLC16A3	5.44e-41	2.88219	0.404	0.059	1.23e-36	4	SLC16A3
CREM	1.27e-38	3.07645	0.747	0.244	2.87e-34	4	CREM
SLC31A2	1.7e-38	2.63587	0.455	0.078	3.83e-34	4	SLC31A2
HLA-DRB1	2.87e-38	3.73189	0.677	0.201	6.47e-34	4	HLA-DRB1
CMTM7	4.68e-37	3.25519	0.354	0.05	1.06e-32	4	CMTM7
CCL3	4.94e-37	4.13872	0.263	0.027	1.11e-32	4	CCL3
EVI2A	3.38e-36	2.86122	0.384	0.059	7.63e-32	4	EVI2A
CTSS	3.89e-36	2.89205	0.657	0.197	8.77e-32	4	CTSS
C1QB	1.95e-35	4.41367	0.515	0.121	4.4e-31	4	C1QB
CCL4L2	2.3e-35	5.31743	0.293	0.036	5.19e-31	4	CCL4L2
PHACTR1	2.81e-35	2.59169	0.313	0.04	6.33e-31	4	PHACTR1
COTL1	4.78e-35	2.43652	0.737	0.268	1.08e-30	4	COTL1
GK	2.14e-34	3.1805	0.283	0.034	4.83e-30	4	GK
CD74	3.34e-34	3.29548	0.879	0.469	7.54e-30	4	CD74
KCNMA1	3.19e-33	2.69842	0.283	0.034	7.19e-29	4	KCNMA1
HLA-DPB1	5.34e-33	3.74402	0.747	0.318	1.2e-28	4	HLA-DPB1
STK4	5.57e-33	3.12176	0.475	0.1	1.26e-28	4	STK4
HLA-DRA	2.12e-32	3.87021	0.818	0.411	4.79e-28	4	HLA-DRA
FERMT3	6.98e-32	2.46026	0.263	0.031	1.57e-27	4	FERMT3
STX11	1.84e-30	2.44458	0.293	0.04	4.14e-26	4	STX11
TNFRSF1B	4.24e-30	2.79994	0.313	0.047	9.56e-26	4	TNFRSF1B
FABP5	7.37e-30	3.1307	0.596	0.184	1.66e-25	4	FABP5
C15orf48	9.5e-30	3.62127	0.283	0.04	2.14e-25	4	C15orf48
CDC42SE2	1.13e-29	2.91142	0.404	0.078	2.54e-25	4	CDC42SE2
LYN	1.23e-29	2.34879	0.313	0.047	2.78e-25	4	LYN
SNX10	2.08e-28	2.5555	0.414	0.086	4.7e-24	4	SNX10
HLA-DPA1	2.27e-28	3.2266	0.727	0.332	5.12e-24	4	HLA-DPA1
FAM49B	2.99e-28	2.63629	0.384	0.074	6.75e-24	4	FAM49B
EFHD2	6.83e-28	2.44896	0.384	0.075	1.54e-23	4	EFHD2
EMILIN2	2.15e-27	2.51865	0.263	0.036	4.85e-23	4	EMILIN2
GCHFR	1.43e-26	2.74235	0.444	0.105	3.24e-22	4	GCHFR
C1QA	2.79e-26	4.24711	0.465	0.13	6.29e-22	4	C1QA
CYTH1	3.77e-25	2.3799	0.313	0.055	8.51e-21	4	CYTH1
AP1S2	2.25e-24	2.04404	0.515	0.146	5.08e-20	4	AP1S2
CCL4	2.26e-24	5.83935	0.293	0.053	5.1e-20	4	CCL4
BCAT1	2.72e-24	2.1307	0.293	0.05	6.13e-20	4	BCAT1
TFRC	3.27e-24	2.51084	0.414	0.097	7.39e-20	4	TFRC
MAPKAPK3	1.22e-23	2.272	0.303	0.054	2.75e-19	4	MAPKAPK3
RAB11FIP1	1.26e-23	2.43734	0.283	0.049	2.83e-19	4	RAB11FIP1
SH3BGRL3	5.04e-23	1.42003	0.949	0.69	1.14e-18	4	SH3BGRL3
PDE4B	9.23e-23	2.2538	0.273	0.046	2.08e-18	4	PDE4B
CD68	9.36e-23	2.57819	0.586	0.227	2.11e-18	4	CD68
ACP5	2.36e-22	2.08869	0.535	0.177	5.33e-18	4	ACP5
HLA-B	2.46e-22	1.13679	0.99	0.838	5.56e-18	4	HLA-B
EVL	3.16e-21	2.37281	0.505	0.151	7.13e-17	4	EVL
CYBA	3.83e-21	1.43186	0.909	0.715	8.64e-17	4	CYBA
RAB20	4.84e-21	2.04938	0.273	0.049	1.09e-16	4	RAB20
SYNGR2	7.34e-21	1.63061	0.313	0.064	1.66e-16	4	SYNGR2
FBP11	8.05e-21	2.97323	0.414	0.116	1.82e-16	4	FBP1
FXYD5	2.47e-20	1.53304	0.717	0.311	5.56e-16	4	FXYD5
LRRFIP1	2.94e-20	1.30499	0.677	0.261	6.63e-16	4	LRRFIP1
ZNF331	3.45e-20	1.74416	0.535	0.179	7.77e-16	4	ZNF331
DUSP2	5.28e-20	2.5389	0.364	0.088	1.19e-15	4	DUSP2
HN1	5.4e-20	1.73858	0.596	0.228	1.22e-15	4	HN1
CXCL16	5.54e-20	2.03612	0.505	0.172	1.25e-15	4	CXCL16
CHCHD10	6.03e-20	1.52191	0.616	0.229	1.36e-15	4	CHCHD10
CCL5	1.19e-19	3.55331	0.253	0.049	2.69e-15	4	CCL5
ACSL1	4.21e-19	2.09267	0.323	0.074	9.5e-15	4	ACSL1
PLIN2	6.66e-19	1.4349	0.778	0.41	1.5e-14	4	PLIN2
TNFAIP31	1.36e-18	1.38292	0.667	0.266	3.07e-14	4	TNFAIP3
ARHGAP181	3.55e-18	1.65184	0.475	0.151	8.01e-14	4	ARHGAP18
PTPRE	4.12e-18	2.37539	0.253	0.049	9.3e-14	4	PTPRE
REL	8.1e-18	1.45952	0.687	0.297	1.83e-13	4	REL
CD83	1.2e-17	1.9898	0.354	0.089	2.72e-13	4	CD83
ALCAM	1.46e-17	1.53686	0.313	0.072	3.3e-13	4	ALCAM
FAM129A	1.73e-17	2.24897	0.303	0.07	3.89e-13	4	FAM129A
FMNL1	1.93e-17	2.27862	0.253	0.051	4.35e-13	4	FMNL1
MPP1	2.86e-17	1.81731	0.333	0.085	6.45e-13	4	MPP1
PLEKHB2	3.09e-17	1.69719	0.505	0.173	6.97e-13	4	PLEKHB2
ANKRD44	3.52e-17	2.04145	0.263	0.055	7.95e-13	4	ANKRD44
CTSH1	3.67e-17	1.96256	0.455	0.149	8.28e-13	4	CTSH
LGALS9	4.83e-17	1.91484	0.323	0.081	1.09e-12	4	LGALS9
ISG20	1.31e-16	3.15564	0.273	0.064	2.95e-12	4	ISG20
APOC1	1.49e-16	3.61218	0.616	0.301	3.37e-12	4	APOC1
RILPL2	7.46e-16	1.89922	0.525	0.201	1.68e-11	4	RILPL2
LEPROTL1	8.57e-16	1.86017	0.566	0.219	1.93e-11	4	LEPROTL1
SARAF	1.38e-15	1.07284	0.949	0.712	3.11e-11	4	SARAF
CCL18	3.41e-15	4.39523	0.515	0.222	7.7e-11	4	CCL18
RGS10	3.75e-15	1.5828	0.586	0.266	8.45e-11	4	RGS10
B3GNT5	8.35e-15	1.7134	0.253	0.057	1.88e-10	4	B3GNT5
CNOT6L	1.33e-14	2.17589	0.313	0.085	2.99e-10	4	CNOT6L
GRB2	2.06e-14	1.46849	0.495	0.188	4.65e-10	4	GRB2
AKNA	2.24e-14	2.48989	0.253	0.06	5.06e-10	4	AKNA
BTG1	2.46e-14	1.18664	0.949	0.833	5.54e-10	4	BTG1
PRDM1	2.69e-14	2.14797	0.253	0.06	6.07e-10	4	PRDM1
CHST11	2.81e-14	1.86392	0.313	0.087	6.35e-10	4	CHST11
RNF149	7.51e-14	1.33812	0.556	0.243	1.69e-09	4	RNF149
CECR1	8.14e-14	1.64807	0.263	0.065	1.84e-09	4	CECR1
STK17B	8.53e-14	1.40637	0.505	0.2	1.93e-09	4	STK17B
VASP	1.65e-13	1.67516	0.475	0.186	3.71e-09	4	VASP
PDCL3	1.87e-13	1.97205	0.364	0.115	4.23e-09	4	PDCL3
ATP6V1F	1.93e-13	1.19184	0.818	0.596	4.35e-09	4	ATP6V1F
CD141	2.2e-13	1.56534	0.303	0.085	4.96e-09	4	CD14
PLAUR1	2.52e-13	1.26573	0.697	0.361	5.68e-09	4	PLAUR
ARL4C	2.63e-13	1.95243	0.333	0.102	5.93e-09	4	ARL4C
FAM49A	3e-13	1.73052	0.253	0.062	6.77e-09	4	FAM49A
RASGEF1B	3.75e-13	1.21599	0.434	0.154	8.45e-09	4	RASGEF1B
ATP1B3	4.12e-13	1.20274	0.768	0.465	9.29e-09	4	ATP1B3
TSPAN14	4.26e-13	1.58225	0.293	0.08	9.62e-09	4	TSPAN14
LSP11	4.61e-13	1.43142	0.323	0.095	1.04e-08	4	LSP1
PAG1	4.98e-13	1.3609	0.354	0.109	1.12e-08	4	PAG1
FTL	6.05e-13	1.69663	1	0.999	1.36e-08	4	FTL
AVPI1	8.4e-13	1.46631	0.374	0.124	1.9e-08	4	AVPI1
FNIP2	8.64e-13	1.2763	0.404	0.139	1.95e-08	4	FNIP2
CTSZ	9.97e-13	1.80082	0.606	0.33	2.25e-08	4	CTSZ
ARL4A	1.16e-12	1.26304	0.515	0.206	2.62e-08	4	ARL4A
WIPF1	1.86e-12	1.97773	0.404	0.148	4.19e-08	4	WIPF1
TSPO	2.19e-12	1.14303	0.818	0.574	4.94e-08	4	TSPO
GCA	2.44e-12	1.19956	0.283	0.078	5.51e-08	4	GCA
SLC7A7	2.67e-12	1.85029	0.313	0.096	6.03e-08	4	SLC7A7
NUP214	3.89e-12	1.73637	0.253	0.067	8.77e-08	4	NUP214
CSTB	6.23e-12	1.87888	0.848	0.719	1.41e-07	4	CSTB
ADGRE5	6.55e-12	1.87746	0.253	0.068	1.48e-07	4	ADGRE5
VMA21	7.47e-12	1.30145	0.414	0.154	1.68e-07	4	VMA21
ADAM10	8.8e-12	1.08341	0.364	0.12	1.98e-07	4	ADAM10
GPX1	1.38e-11	1.3724	0.848	0.772	3.12e-07	4	GPX1
CAPG	1.61e-11	1.93789	0.485	0.237	3.63e-07	4	CAPG
MXD1	2.36e-11	1.81807	0.273	0.08	5.33e-07	4	MXD1
LY96	2.44e-11	1.5026	0.434	0.177	5.5e-07	4	LY96
PPP2R5C	4.43e-11	1.37743	0.485	0.207	9.99e-07	4	PPP2R5C
ELF1	5.23e-11	1.33816	0.596	0.292	1.18e-06	4	ELF1
UBR4	5.47e-11	1.24494	0.343	0.116	1.23e-06	4	UBR4
ARL8A	5.97e-11	1.32945	0.313	0.1	1.35e-06	4	ARL8A
ATP6V0B	6.76e-11	1.12307	0.747	0.51	1.52e-06	4	ATP6V0B
FUOM	6.82e-11	1.09233	0.354	0.12	1.54e-06	4	FUOM
CPVL	8.01e-11	1.77639	0.253	0.073	1.81e-06	4	CPVL
GNA13	8.48e-11	1.56373	0.313	0.104	1.91e-06	4	GNA13
CARD16	9.07e-11	1.28166	0.354	0.124	2.05e-06	4	CARD16
PELI1	9.43e-11	1.29471	0.293	0.092	2.13e-06	4	PELI1
PTPN1	1.21e-10	1.49103	0.394	0.153	2.74e-06	4	PTPN1
MOB1A	1.33e-10	1.22112	0.576	0.296	3e-06	4	MOB1A
ACTR2	1.39e-10	1.0254	0.667	0.37	3.14e-06	4	ACTR2
NR4A3	1.83e-10	1.31602	0.333	0.116	4.12e-06	4	NR4A3
UBALD2	2.42e-10	1.39879	0.313	0.105	5.47e-06	4	UBALD2
TYMP	2.44e-10	1.01088	0.747	0.469	5.51e-06	4	TYMP
CTSD	2.49e-10	1.78689	0.737	0.629	5.61e-06	4	CTSD
CKLF	3.08e-10	1.28904	0.525	0.253	6.96e-06	4	CKLF
ABRACL	4.48e-10	1.11768	0.495	0.228	1.01e-05	4	ABRACL
RHOG	5e-10	1.06112	0.586	0.296	1.13e-05	4	RHOG
CDC42SE1	5.05e-10	1.30972	0.394	0.153	1.14e-05	4	CDC42SE1
ISG15	5.48e-10	1.19108	0.556	0.277	1.24e-05	4	ISG15
HMGA1	6.45e-10	1.12149	0.333	0.12	1.46e-05	4	HMGA1
SLC31A1	9.69e-10	1.35119	0.273	0.086	2.19e-05	4	SLC31A1
SEC14L1	9.73e-10	1.26949	0.394	0.157	2.2e-05	4	SEC14L1
USP3	1.55e-09	1.21201	0.313	0.107	3.5e-05	4	USP3
RNASET2	1.81e-09	1.55219	0.485	0.239	4.08e-05	4	RNASET2
C4orf48	1.96e-09	1.06536	0.515	0.245	4.42e-05	4	C4orf48
GPCPD1	2.36e-09	1.12269	0.263	0.083	5.31e-05	4	GPCPD1
OGFRL1	2.63e-09	1.22456	0.313	0.109	5.92e-05	4	OGFRL1
RIPK2	2.96e-09	1.38827	0.384	0.159	6.68e-05	4	RIPK2
HTATIP2	3.17e-09	1.02781	0.505	0.232	7.14e-05	4	HTATIP2
HMOX1	3.3e-09	1.20966	0.283	0.093	7.44e-05	4	HMOX1
FAM96A	3.38e-09	1.44593	0.404	0.174	7.63e-05	4	FAM96A
EML4	3.38e-09	1.29842	0.455	0.2	7.63e-05	4	EML4
BIRC31	3.78e-09	1.99971	0.455	0.212	8.52e-05	4	BIRC3
SYAP1	3.91e-09	1.54884	0.566	0.305	8.81e-05	4	SYAP1
TPST2	4.06e-09	1.00023	0.293	0.101	9.17e-05	4	TPST2
FNBP1	5.11e-09	1.0243	0.384	0.155	0.000115234	4	FNBP1
PYCARD	5.4e-09	1.34502	0.485	0.244	0.000121915	4	PYCARD
CRIP1	5.8e-09	1.33713	0.364	0.146	0.000130806	4	CRIP1
SEC11C	6.57e-09	1.24207	0.333	0.127	0.000148156	4	SEC11C
ZEB2	6.79e-09	1.01553	0.636	0.363	0.00015312	4	ZEB2
LTA4H	7.02e-09	1.34839	0.465	0.227	0.000158316	4	LTA4H
NR4A2	7.31e-09	1.02375	0.556	0.292	0.000164838	4	NR4A2
LPL	7.92e-09	1.31132	0.303	0.113	0.000178681	4	LPL
SPP1	9.19e-09	5.70984	0.273	0.102	0.000207244	4	SPP1
MBD2	1.16e-08	1.42512	0.263	0.091	0.000261062	4	MBD2
EPSTI1	1.17e-08	1.05033	0.374	0.154	0.000263791	4	EPSTI1
ANKRD28	1.17e-08	1.50632	0.394	0.172	0.000263792	4	ANKRD28
CAPZA1	2.01e-08	1.00244	0.566	0.309	0.000453345	4	CAPZA1
SMCO4	2.28e-08	1.33352	0.354	0.153	0.000514202	4	SMCO4
GNAI2	2.35e-08	1.09239	0.606	0.359	0.000529756	4	GNAI2
SMCHD1	2.43e-08	1.48685	0.364	0.161	0.000547946	4	SMCHD1
LIPA	2.6e-08	1.24996	0.465	0.238	0.000585691	4	LIPA
INSIG1	2.91e-08	1.46874	0.424	0.192	0.000657318	4	INSIG1
RP11-138A9.1	4.14e-08	1.41457	0.485	0.242	0.000933194	4	RP11-138A9.1
CCDC88A	4.32e-08	1.02149	0.384	0.17	0.000973832	4	CCDC88A
CTSB	4.96e-08	1.83063	0.697	0.588	0.00111942	4	CTSB
MFSD1	5.05e-08	1.07829	0.475	0.243	0.00113931	4	MFSD1
RANBP2	5.26e-08	1.14095	0.303	0.117	0.00118737	4	RANBP2
BID	5.51e-08	1.35652	0.313	0.124	0.00124292	4	BID
HMGB2	9.55e-08	1.04201	0.586	0.329	0.00215491	4	HMGB2
SPCS3	1.09e-07	1.02043	0.475	0.241	0.00246968	4	SPCS3
EHD4	1.97e-07	1.08418	0.253	0.092	0.00445073	4	EHD4
TFPT	1.99e-07	1.29656	0.263	0.098	0.00448007	4	TFPT
HBEGF	2.05e-07	1.12377	0.303	0.122	0.00462165	4	HBEGF
CKS2	2.23e-07	1.19962	0.343	0.151	0.00502925	4	CKS2
GNG2	2.91e-07	1.66664	0.273	0.108	0.00656588	4	GNG2
SERPINB9	3.01e-07	1.39226	0.303	0.127	0.00677963	4	SERPINB9
2024-09-06	3.32e-07	1.21401	0.273	0.106	0.00748793	4	2024-09-06
PDXK	3.55e-07	1.06428	0.414	0.201	0.0080177	4	PDXK
LYAR	5.18e-07	1.40661	0.323	0.145	0.0116871	4	LYAR
DEDD2	6.17e-07	1.01572	0.273	0.107	0.0139089	4	DEDD2
CCNH	7.01e-07	1.15167	0.465	0.244	0.015813	4	CCNH
SGK1	8.56e-07	1.01439	0.465	0.248	0.0193038	4	SGK1
PCGF5	9.47e-07	1.07933	0.343	0.156	0.0213718	4	PCGF5
LDLRAD4	9.84e-07	1.28313	0.253	0.099	0.0222088	4	LDLRAD4
HECA	9.93e-07	1.2616	0.273	0.108	0.0224092	4	HECA
HPCAL1	1.01e-06	1.01117	0.333	0.146	0.0227971	4	HPCAL1
COLGALT1	1.1e-06	1.1051	0.333	0.15	0.0247138	4	COLGALT1
RIT1	1.32e-06	1.12727	0.333	0.147	0.02968	4	RIT1
G3BP2	1.7e-06	1.20427	0.384	0.191	0.0383261	4	G3BP2
IDH1	3.74e-06	1.10376	0.333	0.154	0.0844073	4	IDH1
HLA-F	3.79e-06	1.3561	0.303	0.135	0.0854593	4	HLA-F
BRI3	4.03e-06	1.35398	0.646	0.474	0.0909832	4	BRI3
ZNF385A	4.09e-06	1.0721	0.253	0.101	0.092199	4	ZNF385A
PRELID3B	7.12e-06	1.23144	0.303	0.14	0.160517	4	PRELID3B
AAK1	7.17e-06	1.02191	0.333	0.16	0.161713	4	AAK1
YKT6	8.32e-06	1.17636	0.263	0.112	0.187586	4	YKT6
PTBP3	8.7e-06	1.27515	0.273	0.121	0.196193	4	PTBP3
PIK3IP1	9.04e-06	1.13622	0.323	0.153	0.203905	4	PIK3IP1
HIPK2	1.04e-05	1.2077	0.263	0.113	0.23442	4	HIPK2
RNF145	1.13e-05	1.10715	0.414	0.232	0.253857	4	RNF145
SOCS1	1.36e-05	1.63425	0.354	0.192	0.306398	4	SOCS1
ORMDL2	2.97e-05	1.11045	0.354	0.183	0.669795	4	ORMDL2
FYN	3.65e-05	1.65796	0.354	0.191	0.823589	4	FYN
FDX1	9.78e-05	1.01652	0.515	0.312	1	4	FDX1
LGMN	0.00229901	1.27067	0.535	0.408	1	4	LGMN
RP11-138A9.2	0.00887267	1.01818	0.263	0.158	1	4	RP11-138A9.2
HP	0	10.6758	1	0.008	0	5	HP
ITLN1	0	14.0353	0.966	0.001	0	5	ITLN1
MSLN	0	10.348	0.931	0.003	0	5	MSLN
UPK3B	0	14.0735	0.862	0	0	5	UPK3B
CALB2	0	10.1845	0.862	0.003	0	5	CALB2
CXADR	0	9.21432	0.828	0.004	0	5	CXADR
KLK11	0	7.75425	0.828	0.006	0	5	KLK11
CH17-360D5.2	0	11.5981	0.655	0	0	5	CH17-360D5.2
UPK1B	0	9.39963	0.655	0.003	0	5	UPK1B
ANXA8	0	11.3277	0.517	0	0	5	ANXA8
PDZK1IP1	1.49e-299	8.5956	0.621	0.003	3.35e-295	5	PDZK1IP1
GALNT9	1.22e-266	9.40732	0.414	0	2.75e-262	5	GALNT9
ANXA8L1	4.29e-265	10.218	0.379	0	9.68e-261	5	ANXA8L1
IL20	4.11e-241	10.4345	0.345	0	9.27e-237	5	IL20
AADAC	2.57e-225	8.50762	0.517	0.003	5.8e-221	5	AADAC
BNC1	3.82e-217	10.764	0.31	0	8.61e-213	5	BNC1
CCDC64	1.72e-216	8.51849	0.414	0.001	3.88e-212	5	CCDC64
TGM1	5.85e-214	8.83562	0.448	0.002	1.32e-209	5	TGM1
CARNS1	4.71e-185	8.33063	0.345	0.001	1.06e-180	5	CARNS1
WWC1	1.35e-172	7.33042	0.414	0.003	3.04e-168	5	WWC1
AP1M2	1.29e-171	7.41432	0.345	0.001	2.9e-167	5	AP1M2
NSG1	2.83e-161	7.13251	0.379	0.002	6.38e-157	5	NSG1
CPA4	3.24e-154	8.01542	0.276	0.001	7.3e-150	5	CPA4
SBSPON	1.07e-153	5.74999	0.621	0.01	2.41e-149	5	SBSPON
ALOX15	4.05e-150	7.28622	0.345	0.002	9.13e-146	5	ALOX15
CLDN1	1.5e-149	6.37367	0.897	0.027	3.38e-145	5	CLDN1
PARD6B	2.4e-146	6.92664	0.483	0.006	5.41e-142	5	PARD6B
DSC3	3.96e-140	7.50541	0.276	0.001	8.92e-136	5	DSC3
C19orf33	2.52e-137	5.78337	0.586	0.01	5.69e-133	5	C19orf33
VSIG2	1.77e-133	7.19364	0.345	0.003	3.99e-129	5	VSIG2
SGPP2	2.14e-133	7.83771	0.345	0.003	4.83e-129	5	SGPP2
KRT18	9.76e-132	8.14748	1	0.042	2.2e-127	5	KRT18
AQP9	9.5e-119	5.53569	0.552	0.011	2.14e-114	5	AQP9
CTSE	2.79e-114	6.1365	0.414	0.006	6.3e-110	5	CTSE
C3orf52	2.03e-106	5.54802	0.379	0.005	4.58e-102	5	C3orf52
KRT8	9.52e-105	7.09954	0.931	0.047	2.15e-100	5	KRT8
IL18	1e-102	4.97186	0.966	0.049	2.26e-98	5	IL18
TFPI2	1.91e-102	5.05165	0.862	0.038	4.31e-98	5	TFPI2
MFSD2A	3.1e-101	5.01969	0.655	0.02	6.99e-97	5	MFSD2A
CPB1	5.62e-100	9.06752	0.379	0.006	1.27e-95	5	CPB1
HSD17B6	1.01e-98	6.90417	0.448	0.009	2.29e-94	5	HSD17B6
VTN	8.32e-97	5.47785	0.517	0.013	1.88e-92	5	VTN
CLIC5	4.47e-96	6.55329	0.276	0.003	1.01e-91	5	CLIC5
FAM153B	6.67e-95	5.03416	0.448	0.009	1.5e-90	5	FAM153B
ANXA3	3.36e-90	5.26508	0.621	0.021	7.59e-86	5	ANXA3
RBP4	1.96e-88	5.30334	0.828	0.042	4.43e-84	5	RBP4
RPRM	5.7e-84	4.99366	0.379	0.007	1.29e-79	5	RPRM
CLDN15	1.05e-82	4.97928	0.724	0.033	2.37e-78	5	CLDN15
FAM110C	2.57e-78	4.52171	0.759	0.038	5.8e-74	5	FAM110C
CA12	3.32e-78	5.23271	0.552	0.019	7.49e-74	5	CA12
MET	1.21e-77	5.77509	0.379	0.008	2.74e-73	5	MET
BCAM	1.86e-72	4.68709	0.621	0.027	4.21e-68	5	BCAM
SLC39A8	5.06e-72	5.08733	0.862	0.059	1.14e-67	5	SLC39A8
AP1S3	1.26e-67	5.19014	0.345	0.008	2.83e-63	5	AP1S3
REC8	1.44e-67	4.66716	0.379	0.01	3.25e-63	5	REC8
KRT5	1.03e-66	6.196	0.31	0.006	2.31e-62	5	KRT5
KRT19	2.08e-66	6.75039	0.828	0.061	4.69e-62	5	KRT19
HAS11	2.21e-64	4.57155	0.966	0.086	4.99e-60	5	HAS1
CFB	1.08e-61	4.44195	0.793	0.057	2.44e-57	5	CFB
ASPHD1	5.69e-59	5.47271	0.483	0.02	1.28e-54	5	ASPHD1
LGALS2	9.42e-59	5.51279	0.276	0.006	2.13e-54	5	LGALS2
FCMR	2.14e-57	4.86782	0.345	0.01	4.82e-53	5	FCMR
EMB	1.99e-56	4.42393	0.586	0.032	4.49e-52	5	EMB
HPR	2.89e-54	5.38565	0.276	0.006	6.53e-50	5	HPR
USP2	1.78e-53	4.69686	0.379	0.013	4.02e-49	5	USP2
DKK1	1.1e-52	4.96645	0.379	0.014	2.48e-48	5	DKK1
SLC7A2	5.03e-52	4.83994	0.517	0.027	1.13e-47	5	SLC7A2
PMAIP1	5.87e-52	4.19273	0.655	0.044	1.32e-47	5	PMAIP1
CXCL6	1.11e-50	4.65418	0.552	0.031	2.5e-46	5	CXCL6
AQP1	1.06e-48	3.7015	0.862	0.085	2.4e-44	5	AQP1
MGARP	1.29e-48	4.8511	0.345	0.012	2.92e-44	5	MGARP
PTGS1	1.85e-48	4.19418	0.448	0.021	4.18e-44	5	PTGS1
MST1	2.4e-48	4.27106	0.483	0.025	5.43e-44	5	MST1
CRNDE	4.16e-47	4.21365	0.414	0.019	9.39e-43	5	CRNDE
STK26	4.63e-47	4.35935	0.276	0.008	1.04e-42	5	STK26
BDKRB1	2.69e-46	4.98704	0.621	0.047	6.07e-42	5	BDKRB1
IGHG4	7.28e-46	3.37671	0.483	0.026	1.64e-41	5	IGHG4
ALDH1A2	7.7e-46	4.29053	0.448	0.023	1.74e-41	5	ALDH1A2
KDR	5.71e-45	3.81792	0.379	0.016	1.29e-40	5	KDR
NEDD4L	8.2e-44	4.22174	0.345	0.014	1.85e-39	5	NEDD4L
DMKN	1.49e-43	3.69718	0.724	0.067	3.36e-39	5	DMKN
TCEAL2	2.19e-42	4.44906	0.379	0.017	4.93e-38	5	TCEAL2
NCR3LG1	8.23e-41	3.78833	0.31	0.012	1.86e-36	5	NCR3LG1
TNFRSF11B	1.34e-39	3.29046	0.414	0.022	3.03e-35	5	TNFRSF11B
TSTD1	1.63e-39	3.43266	0.586	0.046	3.67e-35	5	TSTD1
KRT7	7.59e-38	4.9772	0.448	0.028	1.71e-33	5	KRT7
DES	1.45e-37	4.16882	0.379	0.02	3.26e-33	5	DES
IL6R	2.25e-36	3.55994	0.517	0.039	5.07e-32	5	IL6R
TM4SF1	9.12e-36	5.02189	0.966	0.193	2.06e-31	5	TM4SF1
PROCR1	2.66e-35	3.93565	0.931	0.162	5.99e-31	5	PROCR
CD200	1.18e-34	3.70265	0.724	0.086	2.67e-30	5	CD200
FLRT3	6.47e-34	3.57994	0.276	0.011	1.46e-29	5	FLRT3
RAB7B	4.09e-32	3.88358	0.586	0.059	9.22e-28	5	RAB7B
CDCP1	5.14e-32	4.8972	0.345	0.02	1.16e-27	5	CDCP1
PRG4	7.24e-32	3.71345	0.966	0.191	1.63e-27	5	PRG4
VIPR2	5.37e-31	3.82025	0.31	0.016	1.21e-26	5	VIPR2
ARAP2	6.06e-31	3.53278	0.31	0.016	1.37e-26	5	ARAP2
SLPI1	1.59e-30	4.64807	1	0.269	3.58e-26	5	SLPI
STEAP4	2.12e-30	3.54978	0.483	0.041	4.77e-26	5	STEAP4
SERPINB8	2.23e-30	2.77043	0.517	0.045	5.03e-26	5	SERPINB8
FBXO2	2.99e-30	3.49035	0.414	0.03	6.74e-26	5	FBXO2
BCO2	4.72e-30	4.18263	0.483	0.043	1.06e-25	5	BCO2
DSG2	8.27e-30	4.05211	0.31	0.017	1.87e-25	5	DSG2
WFDC2	9.02e-30	2.7685	0.69	0.085	2.04e-25	5	WFDC2
SLC7A1	3.03e-29	3.8744	0.379	0.026	6.84e-25	5	SLC7A1
ARHGAP44	4.88e-29	3.59677	0.276	0.014	1.1e-24	5	ARHGAP44
GCA1	5.96e-29	2.91773	0.655	0.08	1.34e-24	5	GCA
PTPRF	7.54e-29	3.47386	0.552	0.057	1.7e-24	5	PTPRF
SDC4	1.76e-28	4.21091	0.828	0.144	3.97e-24	5	SDC4
PLA2G2A1	1.22e-27	2.77091	1	0.238	2.75e-23	5	PLA2G2A
SLC38A1	1.57e-27	3.3811	0.31	0.018	3.54e-23	5	SLC38A1
KLF5	1.62e-27	2.76717	0.586	0.065	3.66e-23	5	KLF5
PHLDA2	1.85e-25	2.83826	0.897	0.183	4.17e-21	5	PHLDA2
CCNYL1	5.3e-25	3.16759	0.448	0.042	1.19e-20	5	CCNYL1
SNCG	8.7e-25	2.93156	0.414	0.036	1.96e-20	5	SNCG
LSR	2.14e-24	3.35579	0.448	0.044	4.82e-20	5	LSR
IFI27	4.89e-24	3.03526	0.966	0.254	1.1e-19	5	IFI27
CXCL11	1.91e-23	2.94337	0.759	0.131	4.3e-19	5	CXCL1
MTSS1	3.39e-23	3.18747	0.552	0.071	7.65e-19	5	MTSS1
BCHE	4.2e-23	2.63218	0.793	0.141	9.48e-19	5	BCHE
ADAMTS9	4.28e-23	2.79082	0.586	0.08	9.66e-19	5	ADAMTS9
EPHB6	1.3e-22	2.42256	0.517	0.061	2.94e-18	5	EPHB6
DDR1	4.57e-22	3.12139	0.31	0.023	1.03e-17	5	DDR1
RAET1G	3.02e-21	3.72366	0.276	0.019	6.81e-17	5	RAET1G
SMIM13	4.08e-21	2.72401	0.483	0.057	9.21e-17	5	SMIM13
OLR11	6.23e-21	4.32906	0.31	0.025	1.4e-16	5	OLR1
TNFRSF12A1	6.76e-21	2.73692	0.966	0.32	1.52e-16	5	TNFRSF12A
KIF21A	1.59e-20	3.75203	0.276	0.02	3.6e-16	5	KIF21A
VCAM1	1.81e-20	3.13613	0.759	0.155	4.08e-16	5	VCAM1
NKX3-1	2.02e-20	4.38806	0.276	0.02	4.55e-16	5	NKX3-1
CITED4	4.89e-20	2.89016	0.276	0.02	1.1e-15	5	CITED4
LINC01133	1.08e-19	2.95053	0.517	0.071	2.43e-15	5	LINC01133
ALDH1A3	1.13e-19	2.98287	0.862	0.236	2.55e-15	5	ALDH1A3
MT1G	1.24e-19	2.80581	0.586	0.09	2.79e-15	5	MT1G
ROBO3	4.69e-19	2.46727	0.483	0.062	1.06e-14	5	ROBO3
SIPA1L2	4.74e-19	2.75662	0.483	0.064	1.07e-14	5	SIPA1L2
TPD52L1	1.05e-18	2.57996	0.552	0.082	2.37e-14	5	TPD52L1
TPRG1	1.94e-18	2.93473	0.448	0.058	4.37e-14	5	TPRG1
SGK11	4.26e-18	2.71646	0.862	0.249	9.6e-14	5	SGK1
FLNC	4.31e-18	3.42737	0.414	0.05	9.71e-14	5	FLNC
INADL	6.98e-18	3.23709	0.276	0.023	1.57e-13	5	INADL
SHB	1.11e-17	3.25561	0.31	0.029	2.51e-13	5	SHB
LIF	1.21e-17	2.43655	0.448	0.059	2.73e-13	5	LIF
HOMER1	3.73e-17	2.75892	0.448	0.06	8.42e-13	5	HOMER1
AREG1	4.52e-17	2.72359	0.586	0.108	1.02e-12	5	AREG
CYSTM1	6.96e-17	2.51759	0.966	0.493	1.57e-12	5	CYSTM1
PERP1	7.59e-17	2.34039	0.759	0.183	1.71e-12	5	PERP
SLC16A1	8.07e-17	2.42742	0.828	0.209	1.82e-12	5	SLC16A1
ATP1B1	1.03e-16	2.48252	0.724	0.167	2.32e-12	5	ATP1B1
FABP51	1.53e-16	2.28769	0.759	0.192	3.45e-12	5	FABP5
CRIM11	3.87e-16	1.84492	0.621	0.115	8.73e-12	5	CRIM1
TPT1	7.43e-16	1.30941	1	0.989	1.68e-11	5	TPT1
GJA1	2.78e-15	2.32381	0.69	0.162	6.27e-11	5	GJA1
LTC4S	3.89e-15	3.05204	0.517	0.096	8.77e-11	5	LTC4S
ATP2B1	4.75e-15	2.18491	0.897	0.27	1.07e-10	5	ATP2B1
C31	5.91e-15	2.11177	0.966	0.533	1.33e-10	5	C3
ACSL4	7.32e-15	2.40105	0.552	0.104	1.65e-10	5	ACSL4
AK4	1.05e-14	3.51064	0.345	0.044	2.37e-10	5	AK4
SGMS2	1.24e-14	2.80982	0.414	0.062	2.8e-10	5	SGMS2
MT1E	1.26e-14	2.2808	1	0.789	2.83e-10	5	MT1E
DAPK1	1.43e-14	2.98841	0.379	0.052	3.23e-10	5	DAPK1
TUBA1C	1.74e-14	2.09212	0.931	0.332	3.93e-10	5	TUBA1C
TJP21	2.42e-14	1.8506	0.793	0.217	5.47e-10	5	TJP2
DHCR24	2.73e-14	3.03024	0.276	0.029	6.15e-10	5	DHCR24
RAB11FIP11	3.45e-14	2.78717	0.379	0.053	7.77e-10	5	RAB11FIP1
SMOX	4.01e-14	3.57672	0.345	0.047	9.04e-10	5	SMOX
ADIRF	4.15e-14	2.13768	1	0.476	9.36e-10	5	ADIRF
PTGER3	5.7e-14	2.41626	0.483	0.084	1.29e-09	5	PTGER3
PGM2	9.01e-14	2.4948	0.414	0.063	2.03e-09	5	PGM2
TNFAIP8	1.94e-13	2.46257	0.414	0.067	4.37e-09	5	TNFAIP8
FOSL1	2.53e-13	2.24125	0.517	0.1	5.72e-09	5	FOSL1
SLC2A1	2.59e-13	3.15156	0.345	0.046	5.83e-09	5	SLC2A1
SLC18B1	3.28e-13	2.39314	0.414	0.065	7.4e-09	5	SLC18B1
NOP16	3.49e-13	2.40183	0.552	0.12	7.88e-09	5	NOP16
C4orf32	5.02e-13	2.39382	0.414	0.066	1.13e-08	5	C4orf32
ATF7IP2	7e-13	2.44348	0.345	0.048	1.58e-08	5	ATF7IP2
BMP2	8.99e-13	2.44579	0.345	0.048	2.03e-08	5	BMP2
MT1F	9.1e-13	3.27125	0.448	0.086	2.05e-08	5	MT1F
GPRC5A1	9.37e-13	1.66684	0.793	0.238	2.11e-08	5	GPRC5A
TMEM8B	1.02e-12	3.25909	0.276	0.032	2.3e-08	5	TMEM8B
ODC1	1.21e-12	2.66792	0.69	0.213	2.73e-08	5	ODC1
MBP	1.27e-12	2.34725	0.31	0.04	2.88e-08	5	MBP
EZR1	1.51e-12	1.95145	0.966	0.469	3.42e-08	5	EZR
SLC9A3R1	2.72e-12	2.56796	0.31	0.041	6.14e-08	5	SLC9A3R1
HSD17B8	3.17e-12	2.84178	0.379	0.06	7.15e-08	5	HSD17B8
HPCAL11	3.4e-12	2.07763	0.621	0.147	7.66e-08	5	HPCAL1
S100A10	5.11e-12	1.39061	1	0.892	1.15e-07	5	S100A10
SSX2IP	6.01e-12	2.94756	0.31	0.043	1.36e-07	5	SSX2IP
ERRFI11	6.91e-12	2.31009	0.793	0.328	1.56e-07	5	ERRFI1
PDPN	1e-11	1.86958	0.862	0.318	2.26e-07	5	PDPN
CHI3L1	1.04e-11	1.91813	0.345	0.054	2.34e-07	5	CHI3L1
ANKLE2	1.07e-11	1.56288	0.621	0.146	2.41e-07	5	ANKLE2
CLIC3	1.11e-11	2.10763	0.517	0.109	2.51e-07	5	CLIC3
CCDC71L	1.18e-11	2.54571	0.655	0.198	2.67e-07	5	CCDC71L
TNFRSF211	1.56e-11	1.99351	0.586	0.145	3.52e-07	5	TNFRSF21
HLA-DQB11	1.6e-11	1.46642	0.448	0.082	3.62e-07	5	HLA-DQB1
TFRC1	1.9e-11	2.39367	0.483	0.104	4.29e-07	5	TFRC
MAP2K31	1.95e-11	1.70677	0.724	0.218	4.4e-07	5	MAP2K3
VAMP81	2.14e-11	1.73391	0.655	0.18	4.83e-07	5	VAMP8
DUSP5	2.18e-11	2.69155	0.448	0.093	4.91e-07	5	DUSP5
CRY1	2.83e-11	2.19561	0.483	0.102	6.38e-07	5	CRY1
C6orf132	2.9e-11	2.56945	0.276	0.036	6.54e-07	5	C6orf132
EEF1B2	3.58e-11	1.22048	0.966	0.862	8.07e-07	5	EEF1B2
ADGRD1	3.98e-11	2.2646	0.448	0.089	8.97e-07	5	ADGRD1
CTNNAL1	4e-11	1.70486	0.828	0.286	9.03e-07	5	CTNNAL1
BIRC32	5.83e-11	1.9181	0.724	0.214	1.32e-06	5	BIRC3
GFPT2	7.21e-11	1.53103	0.69	0.191	1.63e-06	5	GFPT2
PTP4A1	7.46e-11	1.70359	0.759	0.238	1.68e-06	5	PTP4A1
SQLE	9.01e-11	2.21209	0.448	0.092	2.03e-06	5	SQLE
SMPD2	1.84e-10	2.48878	0.31	0.048	4.16e-06	5	SMPD2
SBNO2	1.93e-10	2.77982	0.276	0.039	4.35e-06	5	SBNO2
RASSF8	2.51e-10	1.56708	0.483	0.103	5.67e-06	5	RASSF8
MEDAG1	2.97e-10	1.69186	0.724	0.236	6.7e-06	5	MEDAG
CDC42EP2	3.06e-10	1.78654	0.552	0.134	6.9e-06	5	CDC42EP2
PKP2	3.23e-10	2.37575	0.31	0.049	7.28e-06	5	PKP2
RRAS2	5.24e-10	2.36427	0.552	0.152	1.18e-05	5	RRAS2
MAP3K81	5.93e-10	1.63666	0.759	0.255	1.34e-05	5	MAP3K8
DSE	7.75e-10	1.50766	0.69	0.216	1.75e-05	5	DSE
HINT1	8.69e-10	1.09409	1	0.821	1.96e-05	5	HINT1
TMOD1	1.13e-09	1.97244	0.414	0.085	2.55e-05	5	TMOD1
CTPS1	1.27e-09	2.42446	0.276	0.042	2.86e-05	5	CTPS1
ITGB8	1.4e-09	2.45648	0.345	0.064	3.15e-05	5	ITGB8
PTRH2	1.42e-09	2.15257	0.448	0.101	3.2e-05	5	PTRH2
SLC20A1	1.89e-09	2.12304	0.586	0.183	4.26e-05	5	SLC20A1
FLRT2	2.4e-09	1.89515	0.483	0.112	5.41e-05	5	FLRT2
HIVEP1	2.43e-09	2.37069	0.276	0.042	5.48e-05	5	HIVEP1
FAM107B	3e-09	1.9372	0.552	0.155	6.77e-05	5	FAM107B
PDLIM5	3.24e-09	1.84531	0.655	0.219	7.31e-05	5	PDLIM5
HMGA11	4.79e-09	1.85498	0.483	0.123	0.000108029	5	HMGA1
OTUD4	4.84e-09	1.70592	0.414	0.088	0.000109074	5	OTUD4
B3GALT6	6.02e-09	2.17455	0.276	0.044	0.000135821	5	B3GALT6
MIR22HG1	6.83e-09	1.38091	0.724	0.254	0.000153995	5	MIR22HG
NFKB1	8.8e-09	1.80059	0.586	0.179	0.000198547	5	NFKB1
SLC30A1	1.19e-08	1.48627	0.517	0.131	0.000269212	5	SLC30A1
AEN	1.41e-08	2.07372	0.345	0.07	0.000318898	5	AEN
GTPBP4	1.49e-08	1.84069	0.552	0.165	0.000337168	5	GTPBP4
MIF	1.7e-08	1.29256	0.966	0.558	0.000382993	5	MIF
ZNF593	1.71e-08	1.51986	0.69	0.234	0.000384964	5	ZNF593
MEGF6	1.72e-08	1.7303	0.276	0.045	0.000387426	5	MEGF6
MT2A	1.93e-08	1.17078	1	0.972	0.000436071	5	MT2A
EHD41	1.94e-08	1.59733	0.414	0.094	0.000437341	5	EHD4
DNMBP	1.95e-08	2.41205	0.276	0.047	0.000439458	5	DNMBP
CDV3	2.14e-08	1.81296	0.69	0.243	0.000482961	5	CDV3
KLF6	2.16e-08	1.45142	1	0.732	0.000486885	5	KLF6
ID1	2.53e-08	1.62195	0.793	0.339	0.000571519	5	ID1
KCNK15	2.56e-08	2.32735	0.31	0.06	0.000577854	5	KCNK15
EEF1E1	2.69e-08	1.42444	0.586	0.176	0.000607733	5	EEF1E1
HLA-F1	2.73e-08	1.60445	0.517	0.137	0.000615459	5	HLA-F
SCG5	2.89e-08	2.0616	0.379	0.086	0.000651341	5	SCG5
TUBB2A	2.97e-08	1.84223	0.69	0.265	0.000668887	5	TUBB2A
IL61	3.2e-08	1.30494	0.655	0.232	0.00072203	5	IL6
EFNA1	3.72e-08	1.78043	0.345	0.07	0.000838524	5	EFNA1
CARHSP1	3.82e-08	1.15662	0.862	0.399	0.000861055	5	CARHSP1
CA11	3.91e-08	1.95208	0.31	0.058	0.000883113	5	CA11
RIN1	4e-08	2.84218	0.276	0.049	0.000903337	5	RIN1
CFI	4.15e-08	1.4722	0.828	0.38	0.00093613	5	CFI
DUSP6	4.43e-08	2.25911	0.517	0.148	0.00100028	5	DUSP6
SLC41A2	5.04e-08	2.75068	0.276	0.05	0.00113806	5	SLC41A2
MEIS2	5.07e-08	1.71881	0.483	0.125	0.00114363	5	MEIS2
PNO1	5.14e-08	1.77897	0.517	0.154	0.00115909	5	PNO1
ANKRD281	5.97e-08	1.20879	0.586	0.175	0.00134745	5	ANKRD28
BAMBI	7.6e-08	1.48532	0.483	0.133	0.00171421	5	BAMBI
FAM60A	7.69e-08	1.71826	0.31	0.061	0.00173489	5	FAM60A
NR4A31	7.97e-08	1.76961	0.448	0.119	0.00179718	5	NR4A3
EBNA1BP2	8.15e-08	1.44508	0.621	0.208	0.00183824	5	EBNA1BP2
RAMP1	8.56e-08	1.47196	0.517	0.154	0.00192998	5	RAMP1
PRELID3B1	8.77e-08	2.05792	0.483	0.142	0.00197755	5	PRELID3B
SEMA3B	9.1e-08	1.58952	0.621	0.211	0.00205317	5	SEMA3B
DNAJC2	9.56e-08	1.2756	0.586	0.176	0.00215725	5	DNAJC2
TPBG1	9.89e-08	1.21649	0.724	0.269	0.00223145	5	TPBG
SELK	1.07e-07	1.06911	0.931	0.62	0.00241443	5	SELK
PHGDH1	1.08e-07	1.4144	0.621	0.208	0.00244384	5	PHGDH
PRSS23	1.09e-07	1.26857	0.793	0.367	0.00246798	5	PRSS23
SEC11C1	1.12e-07	1.48731	0.483	0.131	0.00251534	5	SEC11C
EVA1C	1.16e-07	1.34298	0.586	0.183	0.00260945	5	EVA1C
SOD22	1.18e-07	1.13218	0.931	0.737	0.00266363	5	SOD2
SNCA	1.28e-07	1.3955	0.31	0.062	0.00287774	5	SNCA
PTPRE1	1.37e-07	2.34633	0.276	0.053	0.00308818	5	PTPRE
HS2ST1	1.38e-07	1.49366	0.517	0.147	0.00311072	5	HS2ST1
TRAF3	1.45e-07	2.29783	0.31	0.064	0.00326507	5	TRAF3
MAST4	1.64e-07	1.49831	0.621	0.211	0.00370964	5	MAST4
MAP4K4	1.88e-07	1.74776	0.69	0.257	0.00425078	5	MAP4K4
HSPA12A	1.9e-07	2.06606	0.276	0.052	0.00427699	5	HSPA12A
TNKS1BP1	2.18e-07	1.36853	0.552	0.17	0.00491458	5	TNKS1BP1
TRAF4	2.2e-07	2.31932	0.414	0.113	0.0049524	5	TRAF4
ST3GAL5	2.28e-07	1.96432	0.345	0.077	0.00514664	5	ST3GAL5
APOO	2.48e-07	2.19328	0.31	0.066	0.00560527	5	APOO
DDX211	2.55e-07	1.16737	0.828	0.41	0.005746	5	DDX21
SELENBP1	2.7e-07	1.58506	0.724	0.321	0.00609708	5	SELENBP1
CPE2	2.78e-07	1.33252	0.828	0.375	0.00626945	5	CPE
FAM195A	3.06e-07	1.7579	0.379	0.094	0.00690229	5	FAM195A
OCIAD2	3.08e-07	1.54674	0.414	0.106	0.00695002	5	OCIAD2
SEMA5A	3.41e-07	1.57128	0.414	0.107	0.0076942	5	SEMA5A
RCC1	3.46e-07	1.84043	0.345	0.08	0.00779449	5	RCC1
CLTB	3.55e-07	1.06929	0.931	0.532	0.0080177	5	CLTB
SUPV3L1	3.62e-07	1.61035	0.31	0.065	0.00815931	5	SUPV3L1
NINJ1	5.25e-07	1.31692	0.724	0.281	0.0118349	5	NINJ1
SNRPD1	5.56e-07	1.09657	0.862	0.416	0.0125393	5	SNRPD1
B3GNT2	6.54e-07	1.64864	0.31	0.069	0.014745	5	B3GNT2
NQO1	6.66e-07	1.79316	0.414	0.117	0.0150332	5	NQO1
ZC3H12A1	7.75e-07	1.28348	0.586	0.2	0.0174803	5	ZC3H12A
SMOC21	8.51e-07	1.37853	0.345	0.079	0.019203	5	SMOC2
EBPL	9.39e-07	1.49034	0.724	0.3	0.0211776	5	EBPL
PSMB9	9.41e-07	1.21886	0.69	0.276	0.0212272	5	PSMB9
NAMPT1	9.53e-07	1.06107	0.966	0.647	0.0214981	5	NAMPT
EMC6	9.76e-07	1.31133	0.69	0.259	0.0220192	5	EMC6
PTPN14	1.06e-06	1.42907	0.379	0.095	0.0238246	5	PTPN14
CCL21	1.2e-06	1.28934	0.862	0.513	0.0269919	5	CCL2
MRPL32	1.41e-06	1.18199	0.828	0.375	0.0317128	5	MRPL32
NIFK	1.52e-06	1.39121	0.655	0.279	0.0343738	5	NIFK
ERN1	1.54e-06	1.3207	0.414	0.114	0.0346805	5	ERN1
PPAN	1.64e-06	2.06161	0.276	0.06	0.0370058	5	PPAN
GART	1.69e-06	1.35357	0.379	0.099	0.0380667	5	GART
HEG1	1.92e-06	1.5419	0.621	0.257	0.0432694	5	HEG1
IFRD2	2.23e-06	1.57548	0.483	0.156	0.0503108	5	IFRD2
MZT2A	2.34e-06	1.20544	0.793	0.366	0.0527254	5	MZT2A
PIM11	2.38e-06	1.3117	0.724	0.319	0.0536928	5	PIM1
ARL4A1	2.64e-06	1.15011	0.586	0.212	0.0595967	5	ARL4A
CRLS1	2.75e-06	1.17654	0.621	0.232	0.0619788	5	CRLS1
SYNE2	2.94e-06	1.79676	0.31	0.073	0.0662871	5	SYNE2
TMEM87B	3.42e-06	1.44101	0.345	0.09	0.0772026	5	TMEM87B
B4GALT4	3.57e-06	1.59427	0.448	0.144	0.0805232	5	B4GALT4
MRPL23	3.87e-06	1.30854	0.621	0.243	0.0872752	5	MRPL23
POLR1C	3.88e-06	1.62917	0.345	0.089	0.087553	5	POLR1C
SYNCRIP	4.07e-06	1.03832	0.759	0.355	0.0919052	5	SYNCRIP
IFITM11	4.12e-06	1.20386	0.483	0.153	0.0928669	5	IFITM1
HSPD1	4.18e-06	1.21588	0.828	0.538	0.0942957	5	HSPD1
UGP2	4.67e-06	1.37702	0.862	0.578	0.105404	5	UGP2
MAPK6	4.81e-06	1.39844	0.483	0.163	0.108425	5	MAPK6
PVRL2	5.23e-06	1.20051	0.69	0.303	0.118016	5	PVRL2
SDF2L1	5.28e-06	1.37342	0.621	0.258	0.119221	5	SDF2L1
MRPL12	5.61e-06	1.05727	0.69	0.273	0.126452	5	MRPL12
FBL	6.12e-06	1.05723	0.793	0.392	0.138166	5	FBL
MCTP2	6.72e-06	1.71182	0.31	0.078	0.151598	5	MCTP2
DCUN1D5	6.86e-06	1.17555	0.586	0.227	0.154728	5	DCUN1D5
CFL2	7.57e-06	1.08567	0.586	0.219	0.170775	5	CFL2
ENO1	7.67e-06	1.19723	0.897	0.653	0.172928	5	ENO1
HMOX11	8.24e-06	1.50398	0.345	0.096	0.185857	5	HMOX1
RRP1	8.64e-06	1.83532	0.379	0.111	0.194878	5	RRP1
RARRES3	9.03e-06	1.29452	0.759	0.426	0.203812	5	RARRES3
HSDL2	9.45e-06	1.18899	0.448	0.141	0.213199	5	HSDL2
NDUFAF4	9.55e-06	1.4204	0.414	0.126	0.21542	5	NDUFAF4
DECR2	1.04e-05	1.69908	0.276	0.066	0.234629	5	DECR2
TBC1D1	1.09e-05	1.43439	0.345	0.094	0.245777	5	TBC1D1
TMEM14A	1.14e-05	1.1077	0.793	0.371	0.256777	5	TMEM14A
MT-ND6	1.17e-05	1.06419	0.448	0.144	0.26402	5	MT-ND6
MRPL33	1.17e-05	1.14903	0.828	0.49	0.264653	5	MRPL33
FAM177A1	1.24e-05	1.27523	0.724	0.37	0.278985	5	FAM177A1
PAICS	1.3e-05	1.67233	0.379	0.12	0.292362	5	PAICS
MRPS28	1.34e-05	1.76903	0.379	0.115	0.302286	5	MRPS28
MLF1	1.38e-05	1.03483	0.586	0.212	0.311026	5	MLF1
C1GALT1	1.39e-05	1.89363	0.31	0.084	0.313147	5	C1GALT1
COBLL1	1.57e-05	1.96683	0.276	0.068	0.35328	5	COBLL1
AC004556.1	1.6e-05	1.28927	0.414	0.125	0.360426	5	AC004556.1
RDH10	1.64e-05	1.24043	0.414	0.13	0.369107	5	RDH10
TOR1AIP2	1.66e-05	1.47506	0.552	0.231	0.373967	5	TOR1AIP2
ADAM15	1.68e-05	1.3033	0.414	0.133	0.379801	5	ADAM15
PRKCI	1.8e-05	1.19305	0.483	0.163	0.406667	5	PRKCI
EHD1	1.83e-05	1.28711	0.414	0.135	0.413501	5	EHD1
PISD	1.89e-05	1.74876	0.276	0.068	0.425882	5	PISD
DNTTIP2	2.68e-05	1.10568	0.483	0.169	0.603679	5	DNTTIP2
GTF2F1	2.76e-05	1.14001	0.517	0.189	0.62154	5	GTF2F1
TRIB11	2.76e-05	1.11925	0.655	0.273	0.621567	5	TRIB1
2024-03-31	2.78e-05	1.72228	0.345	0.103	0.627223	5	2024-03-03
GCH1	2.83e-05	1.15156	0.276	0.069	0.637455	5	GCH1
INO80C	2.83e-05	1.28235	0.414	0.133	0.638039	5	INO80C
FST	2.85e-05	3.44282	0.379	0.133	0.642416	5	FST
COMTD1	2.9e-05	1.27708	0.379	0.114	0.653088	5	COMTD1
ATP6V0A1	2.98e-05	1.0225	0.379	0.112	0.672109	5	ATP6V0A1
SLC25A4	3.18e-05	1.5173	0.483	0.175	0.716481	5	SLC25A4
CCDC109B1	3.3e-05	1.00986	0.552	0.2	0.744797	5	CCDC109B
THG1L	3.53e-05	1.24804	0.379	0.116	0.796415	5	THG1L
UPP11	3.57e-05	1.20948	0.276	0.07	0.804784	5	UPP1
LRPPRC	3.58e-05	1.52949	0.379	0.121	0.808133	5	LRPPRC
SUSD6	3.72e-05	1.60018	0.414	0.131	0.838734	5	SUSD6
BST11	3.72e-05	1.28936	0.379	0.118	0.83958	5	BST1
MRTO4	3.97e-05	1.44569	0.414	0.137	0.895066	5	MRTO4
IRAK1	4.49e-05	1.9708	0.276	0.073	1	5	IRAK1
DGKH	5.25e-05	1.38923	0.31	0.088	1	5	DGKH
KIF22	5.36e-05	1.05123	0.483	0.175	1	5	KIF22
GLS	6.01e-05	1.36277	0.517	0.211	1	5	GLS
TSPAN5	6.16e-05	1.52852	0.379	0.125	1	5	TSPAN5
ASS1	6.18e-05	1.2361	0.379	0.123	1	5	ASS1
SLC25A24	6.52e-05	1.5014	0.345	0.108	1	5	SLC25A24
LRRC59	6.62e-05	1.06545	0.69	0.313	1	5	LRRC59
PLK2	6.78e-05	1.23709	0.414	0.145	1	5	PLK2
AFAP1	6.87e-05	1.40952	0.379	0.124	1	5	AFAP1
EFNA5	6.96e-05	1.11553	0.31	0.087	1	5	EFNA5
DUSP21	7.27e-05	1.59772	0.31	0.095	1	5	DUSP2
SLC10A3	7.41e-05	1.183	0.414	0.144	1	5	SLC10A3
DYRK3	8.07e-05	1.28593	0.379	0.125	1	5	DYRK3
EGLN1	8.34e-05	1.29412	0.345	0.106	1	5	EGLN1
PLA2G16	8.74e-05	1.19731	0.621	0.285	1	5	PLA2G16
PDGFD	9.41e-05	1.33804	0.276	0.075	1	5	PDGFD
EIF3B	9.57e-05	1.24132	0.448	0.167	1	5	EIF3B
C3orf58	9.6e-05	1.23845	0.379	0.125	1	5	C3orf58
SNAPC1	9.89e-05	1.19134	0.517	0.219	1	5	SNAPC1
PTGIS1	9.96e-05	1.03914	0.621	0.26	1	5	PTGIS
HMCES	0.000106051	1.31469	0.379	0.124	1	5	HMCES
PPIL1	0.000106622	1.56416	0.276	0.076	1	5	PPIL1
SCO2	0.000106699	1.14071	0.448	0.165	1	5	SCO2
BID1	0.000108792	1.53628	0.379	0.128	1	5	BID
WTAP1	0.000112404	1.78838	0.793	0.444	1	5	WTAP
PAWR	0.00011412	1.77843	0.31	0.099	1	5	PAWR
POM121C	0.000114454	1.72586	0.276	0.078	1	5	POM121C
MAF	0.000115654	1.48911	0.552	0.264	1	5	MAF
CFAP36	0.000126322	1.15359	0.655	0.308	1	5	CFAP36
TAF9	0.000133621	1.03533	0.552	0.249	1	5	TAF9
SMAD3	0.000136756	1.00463	0.448	0.163	1	5	SMAD3
CPVL1	0.000137477	1.51706	0.276	0.077	1	5	CPVL
HMOX2	0.000147056	1.19025	0.552	0.257	1	5	HMOX2
FAM210A	0.000148437	1.42494	0.345	0.112	1	5	FAM210A
TAF1B	0.00015896	1.4347	0.276	0.079	1	5	TAF1B
HNRNPAB	0.000167748	1.13621	0.621	0.328	1	5	HNRNPAB
AKAP17A	0.000168764	1.29493	0.345	0.114	1	5	AKAP17A
OBSL1	0.000176756	1.32541	0.345	0.114	1	5	OBSL1
HYOU1	0.000176766	1.35106	0.276	0.079	1	5	HYOU1
GBP3	0.000184046	1.27054	0.448	0.173	1	5	GBP3
INF2	0.000209865	1.33925	0.345	0.112	1	5	INF2
GALNT1	0.000212622	1.49993	0.483	0.216	1	5	GALNT1
CARD161	0.000215063	1.07478	0.379	0.129	1	5	CARD16
IWS1	0.000225904	1.00664	0.414	0.146	1	5	IWS1
PAFAH1B3	0.000236695	1.07171	0.31	0.093	1	5	PAFAH1B3
NUP88	0.000239044	1.23687	0.276	0.079	1	5	NUP88
MIR222HG	0.000241738	1.09362	0.379	0.137	1	5	MIR222HG
PDCD5	0.000242652	1.11583	0.759	0.439	1	5	PDCD5
GCHFR1	0.000243002	1.03235	0.345	0.114	1	5	GCHFR
PRPF4B	0.000250584	1.16733	0.552	0.242	1	5	PRPF4B
NHSL2	0.000252701	1.17023	0.483	0.199	1	5	NHSL2
HGS	0.000254445	1.08562	0.379	0.131	1	5	HGS
OSR1	0.000262993	1.30867	0.448	0.175	1	5	OSR1
EFHD21	0.000300099	1.52448	0.276	0.082	1	5	EFHD2
TNFAIP32	0.000307375	1.31718	0.586	0.275	1	5	TNFAIP3
PPP1R16A	0.000315116	1.36598	0.31	0.102	1	5	PPP1R16A
HSBP1L1	0.000320102	1.66993	0.276	0.087	1	5	HSBP1L1
LYPLA2	0.000322689	1.13922	0.31	0.098	1	5	LYPLA2
TMED5	0.000340079	1.10054	0.552	0.265	1	5	TMED5
NAF1	0.000366876	1.37707	0.276	0.083	1	5	NAF1
ETF1	0.000390239	1.07984	0.621	0.302	1	5	ETF1
MSI2	0.000395922	1.01914	0.31	0.099	1	5	MSI2
TIPIN	0.000408191	1.38039	0.31	0.104	1	5	TIPIN
FOSL2	0.00043398	1.00106	0.621	0.325	1	5	FOSL2
RNF4	0.000457978	1.19774	0.31	0.104	1	5	RNF4
BAIAP2	0.000490472	1.44167	0.379	0.146	1	5	BAIAP2
LGALS8	0.000534789	1.34935	0.379	0.149	1	5	LGALS8
SASH1	0.000554491	1.38094	0.31	0.104	1	5	SASH1
HRAS	0.000572482	1.0156	0.345	0.123	1	5	HRAS
HSPA5	0.000592804	1.00856	0.931	0.672	1	5	HSPA5
PSMA6	0.000598387	1.06811	0.276	0.086	1	5	PSMA6
EXOSC4	0.000600752	1.22836	0.414	0.167	1	5	EXOSC4
EIF5A2	0.000601111	1.18245	0.276	0.086	1	5	EIF5A2
FMR1	0.000605114	1.48986	0.276	0.088	1	5	FMR1
CCDC6	0.000621444	1.43096	0.345	0.121	1	5	CCDC6
NAA15	0.000623008	1.07984	0.414	0.168	1	5	NAA15
TIMM21	0.000624863	1.54947	0.276	0.09	1	5	TIMM21
APOA1BP	0.000645701	1.5795	0.552	0.286	1	5	APOA1BP
PHKG2	0.000697995	1.51239	0.276	0.09	1	5	PHKG2
PHLDB2	0.000715908	1.04089	0.379	0.145	1	5	PHLDB2
PMPCA	0.000818803	1.24831	0.345	0.128	1	5	PMPCA
C16orf91	0.000826438	1.20992	0.276	0.09	1	5	C16orf91
NCOA7	0.000840119	1.33596	0.517	0.252	1	5	NCOA7
METTL12	0.000847525	1.05656	0.276	0.089	1	5	METTL12
ZFX	0.000851932	1.24359	0.345	0.128	1	5	ZFX
GTF2F2	0.000861454	1.23517	0.448	0.2	1	5	GTF2F2
WDR73	0.000901734	1.0391	0.276	0.088	1	5	WDR73
LYAR1	0.000930353	1.0517	0.379	0.148	1	5	LYAR
WDR43	0.000930535	1.16989	0.379	0.146	1	5	WDR43
UCHL3	0.000941857	1.17892	0.448	0.195	1	5	UCHL3
TOMM40	0.0010268	1.2126	0.448	0.198	1	5	TOMM40
GIGYF2	0.0010499	1.14565	0.345	0.127	1	5	GIGYF2
RTCA	0.00108854	1.05199	0.414	0.173	1	5	RTCA
TEX30	0.00111357	1.20889	0.276	0.092	1	5	TEX30
CRIP11	0.00113691	1.00969	0.379	0.151	1	5	CRIP1
RPIA	0.00114153	1.38787	0.345	0.138	1	5	RPIA
DAXX	0.00116262	1.62175	0.379	0.162	1	5	DAXX
RAMP21	0.0011669	1.01364	0.31	0.114	1	5	RAMP2
PPP1R15B	0.00122116	1.07946	0.483	0.217	1	5	PPP1R15B
THEM4	0.00139677	1.38744	0.276	0.095	1	5	THEM4
FBXO33	0.00142623	1.16238	0.276	0.093	1	5	FBXO33
GOLM1	0.00146763	1.15872	0.414	0.186	1	5	GOLM1
NRIP1	0.00158002	1.28414	0.379	0.154	1	5	NRIP1
BACH1	0.00163888	1.34216	0.276	0.098	1	5	BACH1
PITPNA	0.00182342	1.00534	0.276	0.094	1	5	PITPNA
GGH	0.00191739	1.21282	0.345	0.141	1	5	GGH
TMEM220	0.0021049	1.1266	0.276	0.099	1	5	TMEM220
TNS3	0.00226336	1.0223	0.276	0.097	1	5	TNS3
VPS37B	0.00257187	1.16157	0.276	0.098	1	5	VPS37B
PLAUR2	0.00257395	1.22781	0.621	0.369	1	5	PLAUR
GAS11	0.00270568	1.31284	0.448	0.229	1	5	GAS1
BRMS1	0.00272391	1.06892	0.379	0.162	1	5	BRMS1
OSBPL1A1	0.00272708	1.03369	0.448	0.197	1	5	OSBPL1A
B4GALT1	0.00301505	1.63245	0.552	0.321	1	5	B4GALT1
ERBB2	0.00304782	1.15336	0.276	0.103	1	5	ERBB2
MRPL35	0.00349603	1.01363	0.276	0.101	1	5	MRPL35
UBN1	0.0035107	1.40453	0.276	0.106	1	5	UBN1
MAPKAPK5	0.00427983	1.12779	0.276	0.105	1	5	MAPKAPK5
TUBB4B	0.00452902	1.067	0.724	0.52	1	5	TUBB4B
CUX1	0.00496819	1.07339	0.414	0.209	1	5	CUX1
C2orf40	0.00617474	1.35077	0.276	0.112	1	5	C2orf40
AFG3L2	0.00632973	1.01577	0.31	0.133	1	5	AFG3L2
PDLIM4	0.00654634	1.21127	0.517	0.292	1	5	PDLIM4
MSANTD3	0.00667493	1.05057	0.31	0.13	1	5	MSANTD3
PTRH1	0.00764696	1.16339	0.31	0.135	1	5	PTRH1
PNPLA4	0.00792862	1.07163	0.276	0.114	1	5	PNPLA4
ABCF1	0.00821451	1.2334	0.414	0.218	1	5	ABCF1
